# Supplementary material for: Transcriptome analysis indicated that Salmonella lipopolysaccharide-induced thymocyte death and thymic atrophy were related to TLR4-FOS/JUN pathway in chicks
Source: BMC Genomics. 2016 May 4;17:322. doi: 10.1186/s12864-016-2674-6 (PMC4855877; doi:10.1186/s12864-016-2674-6)
Supplement: Additional file 2: Table S1. — Detailed information on DETs at different time points. a Up-expressed DETs at 12 hpt. b Down-expressed DETs at 12 hpt. c Up-expressed DETs at 36 hpt. d Down-expressed DETs at 36 hpt. e Up-expressed DETs at 72 hpt. f Down-expressed DETs at 72 hpt. Transcripts were considered as DETs only with absolute fold changes ≥ 1.5 and P < 0.001. (XLS 387 kb) [file 12864_2016_2674_MOESM2_ESM.xls]

## Sheet: a
Up-expressed DETs at 12 hpt
ID	Gene Symbol	RPKM						Fold change	P-value	Q-value (Benjamini – Hochberg)
		0hpt-1	0hpt-2	0hpt-3	12 hpt-1	12hpt-2	12hpt-3
NM_205320	AVD	48	23	38	6640	6462	7818	191.6	0	0
NM_001030348	AVR2	0	2	2	71	48	68	44.8	2.69e-48	6.64e-46
NM_205356	FGA	0	0	0	7	4	8	28.2	4.64e-06	0.000107788
XM_417449	LOC419276	0	1	1	9	6	6	19.9	2.19e-06	5.42e-05
NM_001099351	IL4I1	5	3	2	54	54	63	19.5	1.37e-41	2.74e-39
XM_004942839	LOC101751347	0	0	1	5	5	4	16.3	0.000188449	0.00296916
XM_004941433	HPS5	115	129	111	1751	1623	2201	15.7	0	0
NM_205268	NOV	11	9	11	109	125	204	14.2	8.87e-98	4.5e-95
NM_205422	LCN8	590	409	538	6330	6136	7758	13.2	0	0
NM_001199614	IL22	0	0	1	5	5	1	10.8	0.000848328	0.0109257
XM_417465	BPI	26	21	25	270	215	274	10.4	2.46e-154	2.34e-151
NM_205498	IL8L2	6	5	8	55	52	85	9.9	6.93e-40	1.35e-37
XM_004947185	BPI	17	14	15	152	115	162	9.3	7.61e-85	3.2e-82
XM_004947186	BPI	18	14	16	161	123	169	9.2	3.22e-89	1.41e-86
NM_205290	HSPB1	13	16	32	165	189	144	8	1e-92	4.75e-90
XR_213829	SLCO4C1	2	2	2	13	11	15	7.1	2.73e-08	9.26e-07
XM_003643045	SLCO4C1	2	2	2	12	11	15	6.9	3.49e-08	1.17e-06
XM_004949307	SLCO4C1	2	2	2	13	13	16	6.7	1.43e-08	5.11e-07
NM_001031317	CHRND	1	2	3	11	23	12	6.6	2.06e-09	8.11e-08
XM_003642406	CORO6	1	1	2	5	9	7	6.4	6.61e-05	0.00118795
XM_004946633	CORO6	1	1	2	6	10	7	6.4	3.16e-05	0.000606542
XM_003642407	CORO6	1	2	2	8	12	10	6.3	2.93e-06	7.09e-05
XM_416537	TBX15	0	1	1	6	7	4	6.2	0.000462143	0.00653263
XM_004942838	DES	56	51	62	346	369	309	6.1	1.93e-165	1.96e-162
XM_423865	LRRC2	1	1	4	10	16	10	5.9	3.36e-07	9.74e-06
NM_001031446	CD72	8	2	7	27	31	40	5.9	3.98e-17	2.94e-15
NM_204989	FGG	25	19	15	106	86	132	5.5	1.25e-50	3.28e-48
XM_004943602	SLITRK3	0	2	1	7	6	7	5.5	0.000239578	0.00364208
XR_211590	LOC101750774	0	0	5	7	10	10	5.5	1.63e-05	0.000333871
XM_003640514	SMPX	2	2	4	17	16	13	5.4	1.95e-08	6.85e-07
XM_001234018	SMPX	2	2	4	17	16	13	5.4	2.33e-08	8.01e-07
XM_004941224	TNIP3	3	3	3	17	14	15	5.4	2.23e-08	7.69e-07
XM_001231807	RGS11	0	2	2	6	9	5	5	0.00027322	0.00407558
XM_420081	NPTX1	1	3	7	12	9	30	5	7.74e-09	2.84e-07
XM_004939271	STEAP4	5	2	1	13	10	17	5	3.61e-07	1.04e-05
XM_001235256	STEAP4	5	2	1	13	10	17	4.9	2.9e-07	8.47e-06
XM_001234939	TNIP3	3	4	3	17	14	16	4.9	3.47e-08	1.16e-06
XM_004941223	TNIP3	3	4	3	16	14	16	4.9	4.07e-08	1.35e-06
XM_004941222	TNIP3	3	4	3	16	14	16	4.9	4.24e-08	1.4e-06
NM_001097538	MT3	62	35	61	228	228	318	4.9	2.08e-110	1.23e-107
XM_419552	GREM2	1	2	1	5	8	7	4.9	0.000289247	0.00429721
XM_003642991	LOC100858941	5	3	4	20	20	22	4.9	3.32e-10	1.46e-08
XM_422662	KLHL30	1	1	2	5	9	3	4.8	0.000955338	0.0121182
XM_416914	IL1R2	10	11	7	51	43	41	4.8	3.32e-20	2.96e-18
XM_004937556	LOC101750146	73	25	38	491	49	85	4.6	1.35e-85	5.74e-83
NM_001031568	CHRNG	1	2	2	4	8	11	4.6	0.000143269	0.00235178
NM_213580	MUSTN1	24	48	50	192	183	182	4.6	5.73e-76	2.28e-73
NM_205275	MT4	654	497	640	1897	3246	2780	4.4	0	0
XR_212566	LOC101749271	2	4	1	8	11	8	4.1	9.99e-05	0.00171711
XM_004945724	LOC101752216	13	9	7	47	32	45	4.1	6.01e-17	4.39e-15
NM_001199486	CSRP3	14	13	19	57	76	58	4.1	2.73e-25	3.07e-23
XM_004947735	TRIM63	3	4	6	15	19	16	4.1	1.32e-07	4.05e-06
XM_424369	TRIM63	3	4	7	17	21	18	4.1	2.42e-08	8.3e-07
XM_004947737	TRIM63	3	4	6	16	20	17	4.1	6.22e-08	2.01e-06
XM_004947734	TRIM63	3	4	6	15	19	16	4.1	1.35e-07	4.12e-06
NM_204214	MYOD1	9	8	10	31	33	40	3.9	1.1e-13	6.6e-12
XM_004947739	TRIM63	3	4	8	16	20	17	3.8	1.2e-07	3.69e-06
XM_004947738	TRIM63	3	4	8	16	20	17	3.8	1.22e-07	3.76e-06
XM_419073	MURC	15	24	28	80	93	78	3.7	2.77e-30	3.9e-28
NM_001030360	CCL4	51	27	18	101	124	130	3.7	8.57e-42	1.73e-39
NM_205052	CD72	9	9	22	54	43	52	3.7	2.58e-18	2.05e-16
NM_204398	LHFPL5	11	12	15	49	45	44	3.7	4.91e-17	3.6e-15
XM_003641903	MLKL	4	3	5	16	12	16	3.7	2.44e-06	6.01e-05
NM_205223	GCH1	2	7	4	16	17	18	3.6	3.69e-07	1.06e-05
XM_003642832	LOC772158	6	2	2	9	17	12	3.6	1.13e-05	0.00023964
NM_204600	SOCS3	23	21	25	92	74	83	3.6	8.36e-29	1.12e-26
NM_001167732	ACE	5	4	3	16	13	15	3.6	3.35e-06	8.02e-05
NM_001277827	MYOZ2	7	21	31	69	73	63	3.5	1.27e-23	1.34e-21
NM_204871	IL6ST	125	113	120	490	355	411	3.5	2.63e-135	1.98e-132
XM_004940680	FHL1	12	24	34	74	88	82	3.5	1.33e-27	1.66e-25
XM_001234113	FHL1	12	24	34	75	88	82	3.5	1.13e-27	1.42e-25
XM_004940679	FHL1	11	21	30	67	78	73	3.5	9.88e-25	1.1e-22
XM_004940678	FHL1	11	21	30	66	78	73	3.5	1.07e-24	1.18e-22
NM_204792	SOX10	6	4	4	17	13	18	3.4	1.62e-06	4.15e-05
NM_205176	CRYAB	4	4	7	15	21	16	3.4	5.88e-07	1.64e-05
XM_425097	GLDN	4	4	3	11	13	14	3.4	2.37e-05	0.00046832
XM_416920	TMEM182	1	4	6	14	13	8	3.3	6.74e-05	0.00120836
XM_004938509	TMEM182	1	4	6	14	13	8	3.3	6.04e-05	0.00109722
XM_414685	BHMT	27	18	43	104	94	90	3.3	1.89e-30	2.71e-28
XM_004941493	LOC101751806	10	6	9	18	29	32	3.1	5.45e-09	2.05e-07
XM_004947027	LOC101752219	220	206	216	700	571	724	3.1	2.6e-188	3.19e-185
XM_004937836	DRAM1	2	3	4	11	10	8	3.1	0.00041619	0.00594593
XM_417267	HPX	149	201	168	504	608	484	3.1	5.9e-150	5.11e-147
XM_418033	IP6K3	2	4	9	13	17	15	3.1	1.07e-05	0.000226747
XM_003641507	LOC429445	3	1	5	10	10	8	3.1	0.000524052	0.0072612
XM_415780	CCLI10	32	14	18	61	54	78	3	3.95e-19	3.29e-17
NM_001199715	LMOD2	2	9	15	22	30	24	3	2.02e-08	7.06e-07
NM_205504	GJA5	15	7	11	32	31	36	3	1.58e-10	7.21e-09
XM_004934580	LOC101747234	3	4	3	13	10	7	3	0.000439999	0.00625266
XM_416940	ADPRHL1	3	7	8	16	20	15	2.9	6.87e-06	0.000153181
NM_001044665	COLEC11	1	2	8	16	6	12	2.9	0.000229685	0.00350983
XM_422458	TRABD2B	24	12	26	73	50	60	2.9	9.98e-18	7.65e-16
NM_001177575	PTH1R	7	4	5	16	14	15	2.9	2.26e-05	0.000451024
XM_424774	C7	71	48	70	176	179	192	2.9	6.08e-49	1.52e-46
XM_004946292	LOC101747660	5	12	5	16	23	23	2.9	9.31e-07	2.5e-05
NM_001277618	CLEC3A	2	4	5	9	13	9	2.8	0.000620442	0.00841832
NM_204696	FGF10	14	12	17	49	34	38	2.8	1.16e-11	5.99e-10
NM_204259	PTGDS	854	488	617	1770	1522	2156	2.8	0	0
NM_001006368	TGM4	53	49	58	154	125	166	2.8	2.8e-38	5.17e-36
NM_001030821	IRG1	5	4	10	18	14	19	2.7	1.14e-05	0.000241693
XM_414750	NPTX2	5	6	12	25	18	20	2.7	1.36e-06	3.54e-05
NM_001198731	NRN1	10	8	10	28	24	26	2.7	7.89e-08	2.5e-06
XR_210899	LOC101749479	7	2	5	15	13	8	2.7	0.000276831	0.00412734
NM_205213	MST1	24	20	12	56	49	45	2.7	1.8e-13	1.06e-11
XR_213095	LOC101751982	3	4	5	14	7	12	2.7	0.000519608	0.00720981
NM_204736	MARCO	50	30	15	67	70	115	2.7	4.12e-21	3.89e-19
XM_004947736	TRIM63	7	8	11	21	26	21	2.7	1.12e-06	2.96e-05
NM_205304	TF	495	451	492	1055	1030	1680	2.6	5.43e-286	1.06e-282
XM_001233829	PDGFRB	9	9	10	26	24	24	2.6	3.56e-07	1.03e-05
NM_204946	TCF15	7	6	6	19	14	14	2.6	5.96e-05	0.00108406
NM_001100287	CDH19	6	3	3	10	13	10	2.6	0.000686775	0.00917864
NM_204554	WFDC1	16	19	14	51	39	35	2.6	7.5e-11	3.54e-09
NM_001008455	ATP6V0D2	11	9	8	15	33	23	2.6	9.51e-07	2.55e-05
XM_004936462	LOC423536	14	11	11	26	33	32	2.6	2.9e-08	9.82e-07
XM_421431	LOC423536	14	11	11	27	33	32	2.6	2.57e-08	8.77e-07
NM_001199404	TRIM55	3	5	7	15	16	9	2.6	0.000238195	0.0036248
XM_004937835	DRAM1	7	4	4	17	8	14	2.6	0.000312228	0.00459684
NM_001170344	OSR2	4	8	4	14	16	11	2.5	0.000241384	0.00366574
NM_204720	CCL4	11	1	1	13	14	9	2.5	0.000643382	0.00869349
NM_205157	AGTR1	15	28	34	48	75	70	2.5	1.6e-15	1.08e-13
NM_205493	GLUL	117	141	129	302	299	375	2.5	9.26e-72	3.41e-69
XM_418054	PRELP	8	12	11	25	27	25	2.5	4.63e-07	1.31e-05
NM_001168709	OSR1	6	5	8	15	15	17	2.5	8.01e-05	0.00141101
NM_001037837	TNFAIP6	7	12	9	19	28	24	2.5	1.68e-06	4.29e-05
NM_204382	DDAH1	7	9	7	24	18	17	2.5	1.32e-05	0.000275583
NM_205277	PLP1	14	10	7	21	33	23	2.5	8.06e-07	2.19e-05
XM_414862	SLC5A11	6	8	8	18	20	17	2.5	2.96e-05	0.000572106
XM_420313	CAPN6	21	19	31	58	55	61	2.4	1.41e-13	8.32e-12
XM_001234898	DRAM1	13	13	12	35	25	34	2.4	6.13e-08	1.98e-06
NM_205253	CEBPB	54	43	48	126	127	98	2.4	1.21e-25	1.4e-23
NM_001008789	CYGB	102	86	81	238	188	231	2.4	1.34e-46	3.07e-44
XM_004938077	VWF	20	18	20	45	47	48	2.4	3.51e-11	1.72e-09
NM_204314	PTPRG	36	29	34	91	84	64	2.4	6.7e-18	5.18e-16
XM_416328	DRAM1	11	12	12	31	25	31	2.4	1.97e-07	5.9e-06
NM_001001760	CDH13	11	9	16	26	32	28	2.4	2.62e-07	7.7e-06
XM_413798	UNC13C	25	38	16	87	56	47	2.4	2.55e-14	1.59e-12
NM_001199909	PDK4	89	92	106	231	241	215	2.4	1.42e-47	3.42e-45
NM_204454	CRHR2	6	5	9	23	12	13	2.4	0.000137232	0.00226787
NM_001167683	FGB	12	10	13	31	27	25	2.4	5.85e-07	1.64e-05
NM_001278085	PDXK	33	34	36	74	81	90	2.4	1.38e-17	1.04e-15
XM_422516	KANK4	8	9	9	19	22	21	2.4	1.74e-05	0.000354472
NM_001040090	AR	5	5	6	15	12	11	2.4	0.000800485	0.0103823
XM_418552	PTPRN2	7	5	12	22	17	18	2.4	4.19e-05	0.000782245
NM_001030342	IGF2	20	16	22	47	50	40	2.3	1.91e-10	8.66e-09
XM_425882	LOC428322	4	5	7	13	14	11	2.3	0.000854999	0.0109924
XM_428001	LOC430443	1	8	14	17	24	12	2.3	9.53e-05	0.00164555
NM_205344	HMOX1	243	236	236	452	563	647	2.3	1.11e-106	6.06e-104
XM_004949075	LOC100858941	8	6	8	17	16	17	2.3	0.000139879	0.00230386
XR_212740	LOC101747379	11	4	8	20	18	16	2.3	8.14e-05	0.00142885
XM_004949076	LOC100858941	8	6	8	17	16	17	2.3	0.000132958	0.0022084
XM_425664	KCNE3	41	19	33	62	92	61	2.3	4.72e-15	3.05e-13
XM_004945449	LOC770260	3	8	9	16	17	14	2.3	0.000254464	0.00383665
XM_001233590	LOC770260	4	12	13	23	24	19	2.3	1.6e-05	0.000328737
XM_414712	PPL	11	15	21	36	37	33	2.3	4.42e-08	1.46e-06
XM_001231236	PLSCR1	64	61	65	140	152	143	2.3	2.51e-28	3.29e-26
XM_429539	LOC417973	26	15	14	55	36	36	2.3	2.5e-09	9.78e-08
XR_210642	LOC101748391	6	7	9	16	10	25	2.3	0.000179633	0.0028501
XM_004946233	ABCA8	7	7	9	15	17	21	2.3	0.000111428	0.00189466
XM_419746	LAMA2	15	17	23	39	39	47	2.3	4.3e-09	1.64e-07
XM_003642972	LOC100859051	7	8	3	15	13	14	2.3	0.000668617	0.00897674
XM_417223	VWF	29	28	27	63	62	65	2.3	4.41e-13	2.53e-11
XM_423367	DTX4	315	275	194	569	505	694	2.3	5.87e-108	3.32e-105
NM_204421	NR2F2	27	25	32	67	64	60	2.3	4.53e-13	2.59e-11
NM_205044	MGP	921	990	1151	2101	2409	2321	2.2	0	0
NM_205086	FTH1	6429	5789	5137	11584	12670	14440	2.2	0	0
XM_004944154	MTSS1L	7	8	5	18	12	14	2.2	0.000575177	0.00789151
NM_204489	MRAS	58	48	67	135	118	127	2.2	8.6e-24	9.24e-22
XR_213341	LOC417345	9	8	7	19	18	17	2.2	0.000161538	0.00260658
NM_001277413	NECAB1	11	16	10	25	36	21	2.2	2.92e-06	7.07e-05
XM_422696	PLSCR1	53	52	56	110	122	122	2.2	5.6e-22	5.56e-20
XM_429498	LOC417345	10	8	8	19	18	17	2.2	0.000148638	0.00242234
NM_205159	MYL3	25	54	104	158	132	111	2.2	1.53e-24	1.68e-22
XM_003640625	KCNE3	49	23	40	71	103	71	2.2	1.37e-15	9.32e-14
NM_001278084	PDXK	181	176	205	418	373	425	2.2	8.18e-70	2.86e-67
XM_004936860	KANK4	6	9	8	16	16	16	2.2	0.000411704	0.00589328
XM_004934683	MAP3K15	9	5	12	15	21	18	2.2	0.000192861	0.0030257
XM_416118	ACSS3	16	14	25	43	33	40	2.1	6e-08	1.94e-06
XM_004946096	LOC417345	10	8	8	19	19	18	2.1	0.000182921	0.00289602
NM_001012578	ACSL1	85	54	85	153	152	173	2.1	8.87e-28	1.13e-25
XM_004936859	KANK4	6	9	8	16	16	15	2.1	0.000637447	0.00862518
XR_212853	LOC768953	15	32	17	70	41	26	2.1	5.12e-09	1.92e-07
NM_001044651	ATP1B4	8	9	9	20	20	14	2.1	0.000232768	0.00355325
XM_004946097	LOC417345	10	8	8	19	19	18	2.1	0.000193343	0.00303004
XR_210587	LOC769155	9	10	10	21	19	21	2.1	9.92e-05	0.00170631
XM_425326	PTGS1	11	10	10	23	24	18	2.1	6.56e-05	0.00118147
NM_207177	HOXD8	6	10	11	18	18	20	2.1	0.000234354	0.00357374
XM_003640489	MAP3K15	16	7	15	20	31	28	2.1	1.08e-05	0.000229601
XM_004946095	LOC417345	9	7	8	17	17	16	2.1	0.000533286	0.00737871
NM_204685	F13A1	66	54	55	118	117	130	2.1	9.65e-21	8.9e-19
XR_211365	LOC101747970	8	14	15	31	19	27	2.1	1.68e-05	0.000342565
NM_001032398	EEF1A2	22	52	75	95	123	90	2.1	1.13e-17	8.58e-16
XM_004946232	ABCA8	11	10	16	22	24	29	2.1	2.51e-05	0.000493167
XM_415280	HSPB8	17	17	9	32	30	28	2.1	4.49e-06	0.000104823
XM_003642244	LOC100859100	131	59	88	177	235	161	2.1	7.4e-31	1.09e-28
NM_204165	FBLN1	38	31	40	71	67	85	2.1	5.33e-13	3.04e-11
NM_001080720	BDKRB1	13	11	5	18	26	17	2.1	0.000156802	0.00254132
NM_204729	RGN	13	10	8	24	20	18	2.1	0.000142956	0.00234796
NM_205323	ACTN2	19	31	47	65	70	63	2.1	1.21e-11	6.23e-10
XM_001235254	KCNC2	8	4	11	17	17	14	2	0.000892332	0.0114324
XM_415691	ABCA8	11	10	16	22	24	30	2	2.68e-05	0.000523201
NM_206906	ANXA1	93	71	113	207	174	187	2	2.06e-30	2.95e-28
XM_004937392	LOC101751163	131	59	62	106	291	119	2	9.5e-28	1.2e-25
XM_414753	FAM20C	19	12	13	36	27	27	2	5.21e-06	0.000119214
NM_205508	FOS	44	42	32	81	80	79	2	1.23e-13	7.31e-12
XM_004934409	HSPB8	18	17	9	32	30	28	2	6.52e-06	0.000146133
NM_001001527	HSPB2	12	9	15	17	39	18	2	4.32e-05	0.000803147
XM_420760	SOD3	213	286	195	511	384	511	2	4.33e-71	1.57e-68
NM_001010842	HSP25	30	26	47	49	99	61	2	6.34e-12	3.41e-10
NM_001162399	COL4A1	100	107	107	223	212	201	2	5.05e-33	7.94e-31
NM_204608	IL18	36	20	38	63	66	59	2	9.49e-11	4.45e-09
NM_205492	CNTF	40	24	33	66	68	61	2	4.53e-11	2.19e-09
NM_204934	GSN	272	340	419	675	656	740	2	2.33e-102	1.22e-99
NM_001162390	COL4A2	53	64	58	128	111	112	2	1.18e-18	9.62e-17
NM_205448	TGM2	227	165	184	400	341	412	2	2.93e-57	8.21e-55
NM_001199451	CD93	26	21	23	53	44	41	2	3.46e-08	1.16e-06
NM_001001466	RTN1	33	26	28	58	52	64	2	7.01e-10	2.92e-08
XR_213743	LOC101748371	26	20	21	50	48	37	2	5.87e-08	1.9e-06
XR_210900	LOC101749522	45	6	26	64	47	43	2	7.35e-09	2.71e-07
NM_001040642	HIST1H101	384	235	274	639	502	632	2	9.18e-86	3.97e-83
XM_418588	LOC420486	15	18	15	36	26	32	2	6.31e-06	0.000141977
XM_003643060	PCSK1	12	13	7	27	13	23	2	0.000233535	0.0035631
NM_001277548	RHOJ	10	14	12	28	19	23	2	9.61e-05	0.00165891
XM_004935740	TAAR1	17	12	14	23	23	39	2	1.93e-05	0.000389214
NM_001277819	FGL1	39	35	32	69	77	64	2	2.12e-11	1.07e-09
NM_001194983	PTGES	24	27	24	54	40	54	2	2.17e-08	7.52e-07
XM_417532	ESPN	28	20	18	47	50	33	2	1.55e-07	4.71e-06
NM_204590	ID1	19	22	29	47	48	40	2	7.93e-08	2.51e-06
NM_001048078	IL13RA2	255	256	264	493	517	513	2	2.67e-72	1.02e-69
NM_204575	LIFR	62	53	63	141	99	108	2	1.01e-17	7.68e-16
XM_004948473	LOC101749128	23	23	24	48	51	39	1.9	8.5e-08	2.67e-06
NM_001037835	TLR15	10	7	11	19	17	19	1.9	0.000728206	0.00961872
XM_414666	PPP2R2B	33	53	25	74	63	78	1.9	2.9e-11	1.44e-09
XM_001236066	NRBP2	24	20	22	46	45	37	1.9	2.91e-07	8.49e-06
NM_205293	HOXB4	19	9	12	27	27	23	1.9	7.72e-05	0.00136828
XM_004937240	PPAP2A	44	20	37	73	69	53	1.9	3.47e-10	1.52e-08
NM_205494	TAGLN	11	18	17	25	34	28	1.9	2.72e-05	0.000529718
XM_418293	MSC	18	27	29	44	49	50	1.9	8.21e-08	2.59e-06
XM_004940137	THBD	19	17	24	42	39	33	1.9	1.6e-06	4.08e-05
XM_416687	ADAMTS1	34	23	24	57	50	50	1.9	2.09e-08	7.3e-07
NM_204107	UCP3	11	9	16	25	26	17	1.9	0.000224066	0.00343646
XM_004940970	LOC101749958	34	27	19	54	58	39	1.9	3.73e-08	1.24e-06
XM_004945052	PPP2R2B	35	55	25	74	64	80	1.9	3.72e-11	1.81e-09
NM_204807	EPAS1	164	125	133	290	268	247	1.9	1.01e-36	1.77e-34
NM_001040018	OLFML3	30	37	29	58	51	74	1.9	1.76e-09	6.99e-08
XM_004935773	LPIN1	10	9	11	19	19	20	1.9	0.000743397	0.00978862
XM_430091	LOC423752	29	17	24	47	40	46	1.9	3.11e-07	9.04e-06
XM_004935772	LPIN1	10	9	11	19	19	19	1.9	0.000797223	0.0103537
XM_419957	LPIN1	10	9	11	19	19	19	1.9	0.00079951	0.0103788
XM_004935771	LPIN1	10	9	11	19	19	19	1.9	0.00082266	0.0106418
XM_416457	PNPLA3	102	97	112	215	190	182	1.9	8.76e-27	1.06e-24
XM_424699	ARRDC3	260	155	208	420	387	370	1.9	8.17e-52	2.16e-49
NM_204762	CD9	43	26	37	77	69	55	1.9	4.24e-10	1.82e-08
NM_204298	TIMP2	241	305	276	512	487	548	1.9	3.01e-67	1.01e-64
XR_210876	ADAMTS12	11	12	9	26	14	21	1.9	0.000610248	0.00830683
NM_204258	SEMA3F	20	15	17	28	35	35	1.9	1.39e-05	0.000288601
XM_414534	STC2	18	14	23	28	32	42	1.9	9.64e-06	0.000207798
XM_420836	LOC422894	16	13	18	30	33	25	1.9	3.88e-05	0.000731728
XM_003642975	ADAMTS12	12	13	11	28	16	23	1.9	0.000362407	0.00526188
XM_425991	GPNMB	8	14	10	17	21	22	1.9	0.000661634	0.00889923
XM_417874	ADAMTS15	16	15	19	34	29	30	1.9	2.59e-05	0.000507861
XM_422042	GJD3	16	18	17	28	37	29	1.9	2.36e-05	0.000466244
XM_001231664	NDRG4	15	11	15	23	23	30	1.9	0.000151284	0.00245865
XM_429769	ACBD7	11	15	15	27	25	24	1.9	0.000157732	0.00255498
NM_001030667	DDT	722	632	725	1293	1208	1355	1.9	2.83e-159	2.77e-156
XM_003641881	NDRG4	17	12	17	26	25	33	1.9	6.98e-05	0.00124817
NM_001045835	CCR2	17	28	15	33	41	38	1.8	5.1e-06	0.000117037
NM_001198651	CD99	14	25	27	42	45	36	1.8	1.85e-06	4.65e-05
XM_421383	TNFAIP2	37	34	30	64	61	63	1.8	3.45e-09	1.33e-07
NM_001012545	GPM6B	15	33	21	36	50	42	1.8	1.18e-06	3.11e-05
NM_001037828	TNFRSF13C	234	145	144	229	301	437	1.8	6e-41	1.19e-38
XM_003642860	CFD	368	282	315	619	503	659	1.8	8.37e-74	3.24e-71
XM_004944014	NDRG4	17	12	17	26	25	34	1.8	8.19e-05	0.00143588
NM_204526	CASQ2	15	20	26	45	38	31	1.8	5.12e-06	0.000117439
XM_004937571	LGR5	16	18	18	34	28	34	1.8	2.75e-05	0.000534085
XM_004944013	NDRG4	15	11	15	23	22	30	1.8	0.000200697	0.00312365
NM_001044632	MYL1	122	294	382	522	522	422	1.8	1.72e-60	5.12e-58
NM_001044636	RASD1	60	64	67	96	123	132	1.8	9.95e-16	6.82e-14
NM_001167718	PTGS2	16	12	14	30	24	23	1.8	0.000170079	0.00272349
XM_004935085	LOC420810	101	107	140	214	229	196	1.8	3.08e-27	3.8e-25
XM_425441	LGR5	16	18	18	34	28	35	1.8	2.79e-05	0.000542183
XM_004948838	CFD	302	224	256	492	407	534	1.8	9.69e-59	2.79e-56
XM_004937570	LGR5	16	18	18	34	28	35	1.8	2.71e-05	0.00052882
NM_204290	FABP4	1234	854	1419	2289	2044	2071	1.8	6.63e-254	1.08e-250
XM_001231675	DPT	5	29	37	37	50	44	1.8	1.19e-06	3.13e-05
NM_001199578	MSRB3	14	13	16	27	23	28	1.8	0.000162272	0.00261699
NM_001145042	C5H11ORF96	9	8	18	21	16	28	1.8	0.000620131	0.00841798
NM_204263	IGJ	63	61	61	92	91	153	1.8	8.41e-15	5.33e-13
NM_204530	SH3GL2	17	24	23	36	36	45	1.8	5.11e-06	0.000117203
NM_001167719	PTGS2	17	13	16	33	26	25	1.8	0.000106921	0.00182753
XM_004944456	LOC101751202	50	20	31	51	67	66	1.8	1.01e-08	3.68e-07
XM_424730	PPAP2A	45	22	36	68	68	51	1.8	9.77e-09	3.56e-07
XM_424964	CDO1	19	29	38	49	49	57	1.8	1.72e-07	5.19e-06
XM_004937209	RICTOR	33	26	37	61	58	55	1.8	3.42e-08	1.15e-06
XM_003642978	RICTOR	35	27	39	64	61	58	1.8	1.48e-08	5.28e-07
XM_428202	TINAGL1	38	26	28	57	52	56	1.8	7.81e-08	2.48e-06
XM_004947701	PTAFR	13	15	16	28	27	25	1.8	0.000204004	0.00316507
XM_004937207	RICTOR	34	27	38	62	59	56	1.8	2.76e-08	9.36e-07
NM_001190924	G0S2	88	64	95	153	151	140	1.8	1.32e-18	1.07e-16
XM_004937208	RICTOR	35	27	38	63	60	57	1.8	2.1e-08	7.31e-07
XM_417278	CAPN5	14	18	16	26	31	28	1.8	0.000112618	0.00191158
NM_204749	PDGFRA	20	20	26	38	40	42	1.8	5.02e-06	0.000115625
NM_001001460	PPARG	15	10	12	25	23	16	1.8	0.000847046	0.0109188
XM_001232283	ANGPTL4	18	18	22	33	34	36	1.8	2.35e-05	0.000464949
NM_001029849	RHOC	57	55	47	83	110	91	1.8	2.44e-12	1.35e-10
NM_204438	CCL20	15	22	13	39	30	21	1.8	8.61e-05	0.00150479
XM_416001	AASS	23	30	27	51	46	46	1.8	7.52e-07	2.06e-05
XM_004935100	LOC100859798	15	10	13	21	24	22	1.8	0.000679493	0.00911028
XM_418902	LOC420810	93	97	122	187	186	181	1.8	3.23e-22	3.27e-20
NM_001105610	RAMP2	92	49	60	126	108	124	1.8	6.68e-15	4.26e-13
NM_001030889	FABP3	243	184	306	424	381	495	1.8	1.06e-49	2.71e-47
XM_428855	AQP2	14	12	17	23	25	28	1.8	0.000348151	0.00508501
NM_001005427	MEOX2	28	23	23	40	47	44	1.8	2.73e-06	6.67e-05
XM_414180	CRISPLD2	102	82	98	167	165	166	1.8	6.55e-20	5.71e-18
XM_004934341	GGT5	24	22	22	44	41	37	1.8	6.65e-06	0.000148748
XR_210309	LOC101750341	14	12	15	23	29	21	1.8	0.000523651	0.00725906
XM_415237	GGT5	25	22	22	44	41	37	1.8	6.78e-06	0.000151403
XM_416566	ARHGAP31	15	11	13	26	21	21	1.8	0.00081191	0.0105212
XM_004935101	LOC100859798	15	10	13	20	24	22	1.8	0.000877204	0.0112582
XM_417606	RBP7	389	214	343	513	596	549	1.8	5.78e-61	1.74e-58
XM_004941491	LOC101751653	20	13	9	28	17	29	1.8	0.000550249	0.00758132
NM_001013395	ASS1	140	130	129	209	228	260	1.7	1.96e-26	2.32e-24
NM_001005431	FKBP5	1035	915	1119	1604	1548	2210	1.7	4.78e-191	6.11e-188
NM_205446	TPM2	111	159	221	314	290	252	1.7	6.33e-32	9.7e-30
NM_205127	XDH	15	15	19	29	29	25	1.7	0.000256036	0.0038564
NM_001277354	CH25H	49	40	47	74	83	79	1.7	8.87e-10	3.63e-08
XM_422283	HEBP2	118	126	120	194	203	233	1.7	1.19e-23	1.25e-21
XM_422218	CRIP2	54	48	45	79	77	100	1.7	2.05e-10	9.24e-09
XM_001233272	ISLR	19	13	23	30	31	36	1.7	9.99e-05	0.00171628
NM_001031271	RGL1	39	37	44	63	72	71	1.7	1.3e-08	4.67e-07
XM_422209	OLFML2B	21	20	28	34	41	44	1.7	1.64e-05	0.000335207
XM_003641209	CORIN	22	19	22	32	39	38	1.7	3.97e-05	0.00074646
NM_214674	PCDHGC3	28	31	29	52	49	48	1.7	1.36e-06	3.54e-05
NM_001030345	SSTR2	15	11	20	28	25	25	1.7	0.000500878	0.00699281
XM_004949356	FKTN	33	23	32	45	50	56	1.7	1.49e-06	3.85e-05
NM_204227	CDH5	60	68	76	113	122	115	1.7	2.43e-13	1.42e-11
NM_204119	EDNRA	46	34	39	76	72	55	1.7	2.3e-08	7.92e-07
NM_206905	LGALS1	645	627	583	1118	1034	1016	1.7	2.61e-107	1.45e-104
XM_003641376	SERPING1	54	46	50	93	77	85	1.7	4.94e-10	2.1e-08
XM_004949748	AQP2	14	12	18	22	25	26	1.7	0.000904652	0.011555
XM_420292	LOC422316	43	36	40	76	66	60	1.7	3.46e-08	1.16e-06
NM_001083362	CXCR7	117	134	115	191	196	233	1.7	6.03e-22	5.97e-20
NM_001030845	SAMHD1	36	35	34	54	60	63	1.7	3.16e-07	9.18e-06
NM_204381	THY1	26	28	30	54	41	47	1.7	5e-06	0.000115227
NM_001178144	PID1	48	33	54	64	83	81	1.7	7.61e-09	2.8e-07
XM_423284	LOC425531	54	45	51	92	82	77	1.7	1.27e-09	5.11e-08
XM_004948550	LOC425531	52	43	49	89	79	74	1.7	2.73e-09	1.06e-07
NM_001006278	MMP7	49	46	43	100	70	63	1.7	6e-09	2.23e-07
NM_001097540	DAG1	64	49	56	85	96	102	1.7	1.64e-10	7.48e-09
NM_001193519	C10ORF58	42	20	46	69	61	51	1.7	3.47e-07	1e-05
XM_425197	SH3PXD2B	14	16	16	29	22	25	1.7	0.000952593	0.0120886
NM_001004406	CFL2	54	41	52	73	100	73	1.7	3.62e-09	1.39e-07
NM_204618	NFIL3	122	114	109	198	176	199	1.7	2.64e-19	2.21e-17
NM_001113291	PNPLA2	362	339	405	648	563	621	1.7	4.79e-58	1.35e-55
NM_204909	RHOB	82	61	74	126	115	119	1.7	1.14e-12	6.41e-11
XM_416953	RAB20	43	43	40	63	71	74	1.7	6.08e-08	1.97e-06
NM_205143	NCALD	136	109	109	204	171	210	1.7	1.45e-19	1.23e-17
NM_001128637	PLCXD1	48	73	55	86	108	97	1.7	1.75e-10	7.95e-09
NM_001200043	BST1	17	19	25	37	29	34	1.7	0.000190158	0.00299288
NM_001039288	VNN1	55	50	59	95	80	95	1.6	9.1e-10	3.72e-08
NM_001079714	COL1A2	127	176	215	323	280	250	1.6	1.59e-27	1.98e-25
NM_205417	TNNI2	65	145	236	263	281	191	1.6	7.25e-24	7.81e-22
XM_001232954	C8ORF4	87	92	88	138	148	152	1.6	7.54e-15	4.79e-13
NM_205248	CSRP1	49	35	44	68	64	81	1.6	6.57e-08	2.11e-06
NM_001193518	C10ORF58	46	20	44	67	62	52	1.6	6.01e-07	1.68e-05
XM_414970	SMO	14	15	26	32	32	26	1.6	0.000427139	0.00607872
XM_418897	RECK	28	31	35	58	47	50	1.6	4.29e-06	0.000100759
XM_004943862	FAM174B	21	16	20	19	35	39	1.6	0.000378621	0.00547298
XM_004944186	CBLN1	52	61	54	101	97	76	1.6	1.07e-09	4.34e-08
XM_001235105	LOC771888	29	33	30	54	49	48	1.6	5.86e-06	0.000132806
XM_426146	RHOU	20	23	13	31	26	34	1.6	0.000446897	0.0063415
XM_004947685	HIVEP3	19	19	16	29	31	28	1.6	0.000570826	0.00785379
NM_205450	TNNC2	144	306	404	480	547	368	1.6	7.22e-43	1.49e-40
XM_424123	SHC4	115	73	98	151	157	159	1.6	2.2e-15	1.45e-13
XM_419840	PM20D2	69	60	57	100	102	101	1.6	1.94e-10	8.76e-09
XR_211165	LOC100859872	122	84	121	153	200	179	1.6	3.81e-17	2.82e-15
XM_004943807	SHC4	117	74	98	151	158	160	1.6	3.24e-15	2.12e-13
NM_001044692	DACT1	29	14	16	29	29	36	1.6	0.000426622	0.0060743
NM_001277784	HPGD	68	74	82	122	99	140	1.6	5.5e-12	2.98e-10
NM_205280	MBP	181	153	189	277	285	284	1.6	5.01e-26	5.85e-24
XM_001233949	LOC770612	1028	1107	1000	1625	1718	1732	1.6	3.44e-147	2.89e-144
XM_004943806	SHC4	127	82	107	165	172	174	1.6	2.78e-16	1.96e-14
XM_004941314	LOC770612	1065	1141	1032	1677	1772	1784	1.6	7.42e-151	6.61e-148
XR_213815	LOC101748231	17	58	45	82	79	32	1.6	4.86e-07	1.37e-05
XM_424060	LOXL1	30	38	49	64	56	68	1.6	7.28e-07	2e-05
NM_001277405	ANKRD22	16	29	18	30	41	30	1.6	0.000297748	0.00440792
NM_204650	DEFB1	42	49	51	71	84	74	1.6	5.83e-08	1.9e-06
XM_418662	TFPI2	110	65	91	146	147	134	1.6	1.27e-13	7.5e-12
XM_004947522	C1QA	96	87	110	154	154	162	1.6	8.93e-15	5.65e-13
XM_003641699	NEXN	24	33	35	51	57	39	1.6	1.42e-05	0.000294068
NM_001030852	MAFB	50	54	53	82	87	82	1.6	1.63e-08	5.75e-07
NM_001198712	FN1	86	81	108	155	133	151	1.6	8.78e-14	5.29e-12
NM_001136182	HSBP1L1	25	19	29	41	30	46	1.6	0.000123642	0.00207121
XR_213108	LOC101750123	19	19	21	30	31	34	1.6	0.0005403	0.00746172
XM_004944231	LOC100857873	48	41	57	100	55	77	1.6	6.06e-08	1.96e-06
XM_001234633	FAM124B	357	239	447	538	546	582	1.6	1.48e-47	3.53e-45
XM_417654	C1QA	106	97	122	169	170	179	1.6	8.29e-16	5.71e-14
NM_001031613	DAPK1	127	114	114	195	178	191	1.6	5.03e-17	3.68e-15
XM_429204	UBAP1	23	22	24	41	34	34	1.6	0.000226109	0.00346418
NM_001039599	COLEC12	24	29	21	37	38	43	1.6	0.00012986	0.00216307
XM_429201	LOC431649	41	18	24	56	39	36	1.6	6.06e-05	0.00109997
NM_204588	XIAP	106	141	146	211	204	206	1.6	2.55e-18	2.04e-16
XM_004937099	UBAP1	22	22	24	40	33	34	1.6	0.000299264	0.00442815
XM_004937098	UBAP1	21	21	23	39	32	33	1.6	0.000375583	0.00544244
NM_001007869	SDC4	171	128	154	213	223	279	1.6	1.15e-20	1.05e-18
NM_001079481	ACTC1	58	60	74	98	115	89	1.6	1.68e-09	6.67e-08
XM_004943136	RGS5	28	40	37	59	53	52	1.6	1.05e-05	0.000224044
XM_001233313	RGS5	28	40	37	59	53	52	1.6	1.01e-05	0.000215995
XM_004938635	CLN5	32	30	30	55	36	52	1.6	3.85e-05	0.000726491
NM_001030777	C1S	133	159	156	243	219	239	1.6	9.15e-20	7.92e-18
NM_001001471	PTRF	235	240	279	400	369	407	1.6	7.14e-32	1.09e-29
XR_212493	LOC101749474	34	30	44	51	54	62	1.6	9.22e-06	0.000199261
XR_211071	LOC101750629	138	134	135	220	255	161	1.6	6.44e-18	5e-16
NM_001031578	GALNT6	24	20	28	40	34	39	1.6	0.000293076	0.00434971
XM_004949229	CZH9ORF102	21	18	25	35	31	33	1.6	0.000684761	0.00916838
XM_418276	CYP7B1	21	21	21	39	28	32	1.6	0.000689149	0.00920618
NM_204782	NRP1	54	32	31	59	60	64	1.6	4e-06	9.45e-05
XR_140338	LOC100859149	34	30	19	42	40	47	1.6	0.000112857	0.00191454
XM_415967	FAM185A	31	32	34	47	55	48	1.5	3.45e-05	0.00065576
XM_426274	SLC16A2	29	23	24	34	41	41	1.5	0.000273001	0.00407438
XM_421867	ABCA12	260	251	261	397	411	383	1.5	3.78e-31	5.62e-29
NM_205455	TNS1	30	31	37	58	46	49	1.5	3.2e-05	0.000612577
XM_422246	SELE	58	47	54	96	71	78	1.5	1.55e-07	4.71e-06
NM_001006574	FAM172A	74	66	84	126	100	119	1.5	4.84e-10	2.06e-08
XM_004943805	CEP152	55	55	59	92	85	83	1.5	6.7e-08	2.15e-06
NM_001001777	GSTA3	71	98	76	111	154	111	1.5	9.53e-11	4.47e-09
XM_414700	HDHD2	48	42	47	72	74	65	1.5	1.31e-06	3.4e-05
XM_422206	HTATIP2	30	32	23	42	40	49	1.5	0.000134827	0.00223567
XM_004943134	HTATIP2	30	32	23	42	40	49	1.5	0.000135955	0.00224929
NM_001199386	C3H6ORF72	181	174	173	270	258	281	1.5	2.77e-21	2.67e-19
NM_001001530	LEPREL1	25	21	31	42	43	34	1.5	0.000292106	0.0043375
NM_204136	EGR1	312	241	224	391	412	386	1.5	2.52e-30	3.56e-28
NM_204385	RGS4	46	42	46	73	61	71	1.5	2.16e-06	5.36e-05
NM_001277887	JDP2	61	36	43	99	34	80	1.5	1.53e-06	3.95e-05
XR_210553	LOC101750448	39	28	57	45	72	72	1.5	5.93e-06	0.000134214
NM_001044666	GADD45B	247	145	167	235	294	320	1.5	1.18e-21	1.15e-19
XR_212789	LOC101749252	218	95	94	220	217	183	1.5	3.26e-16	2.28e-14
NM_204673	SNCA	22	26	33	33	49	42	1.5	0.000266535	0.00398799
XM_420813	HTRA3	51	58	69	90	91	90	1.5	7.02e-08	2.24e-06
NM_205308	FABP7	126	72	83	158	119	149	1.5	1.57e-11	7.97e-10
NM_205061	VTN	54	47	53	79	76	80	1.5	5.78e-07	1.62e-05
NM_205525	APOA1	2978	2243	2707	4041	4147	3816	1.5	6.83e-280	1.26e-276
XM_413878	FAM174B	206	171	175	297	263	274	1.5	4.65e-21	4.37e-19
NM_204237	TLE4	43	21	26	38	45	53	1.5	0.000139255	0.00229486
NM_001007975	NANS	102	69	76	129	118	126	1.5	3.52e-10	1.54e-08
XM_004949255	LYRM7	47	28	42	64	57	55	1.5	1.69e-05	0.000345239
NM_001195557	CYP2D6	45	49	55	67	79	78	1.5	1.19e-06	3.13e-05
NM_205380	COL3A1	718	1228	1413	1822	1670	1579	1.5	4.61e-118	2.95e-115
XM_004946086	B3GNTL1	30	15	24	37	36	32	1.5	0.000898358	0.0114996
XM_419742	L3MBTL3	24	23	25	34	32	42	1.5	0.000782556	0.0102037
XM_420353	PASD1	30	26	23	41	35	42	1.5	0.00044609	0.00633311
XM_004943804	CEP152	66	63	72	107	98	96	1.5	2.18e-08	7.55e-07
XM_413819	CEP152	66	63	72	107	98	96	1.5	2.18e-08	7.55e-07
XM_004943803	CEP152	66	63	72	107	98	96	1.5	2.2e-08	7.6e-07
XM_004940852	PASD1	31	27	24	42	35	44	1.5	0.000384676	0.00554688
XR_210398	LOC770824	31	30	34	42	42	59	1.5	0.000122796	0.00205822
NM_001081709	TLR1LB	30	25	29	38	46	43	1.5	0.000301562	0.00445319
XM_001234262	ADH1C	141	218	214	295	283	281	1.5	5.99e-21	5.56e-19
XM_004937229	MOCS2	32	18	28	44	37	37	1.5	0.000516991	0.00718366
NM_001278031	DAPK1	258	224	227	354	351	357	1.5	1.74e-25	1.98e-23
XM_420975	ADM	32	25	31	39	48	45	1.5	0.000255508	0.00385042
XM_004940772	LOC101749593	63	39	56	79	86	71	1.5	9.63e-07	2.58e-05
NM_001031090	MBOAT2	31	31	34	46	42	56	1.5	0.000137985	0.00227776
XM_417327	MAP1LC3A	90	75	85	124	109	141	1.5	7.39e-10	3.07e-08
XM_417434	TNFRSF6B	30	26	22	32	36	48	1.5	0.000606664	0.00827719
XM_424802	PGM5	36	33	44	54	61	55	1.5	3.43e-05	0.000653514
NM_001031424	ZFAND5	174	141	184	246	236	260	1.5	6.02e-18	4.69e-16
XM_004947134	TNFRSF6B	29	26	21	32	35	47	1.5	0.000765294	0.0100276
NM_205291	SERPINH1	280	278	263	473	380	365	1.5	4.03e-28	5.25e-26
XM_415685	RGS9	91	53	67	98	108	107	1.5	2.64e-08	8.96e-07
NM_001277072	PMP22	41	38	39	60	59	58	1.5	2.89e-05	0.000559425
NM_001277071	PMP22	41	38	39	59	58	57	1.5	3.27e-05	0.000624498
XM_004949256	LYRM7	40	25	37	55	48	47	1.5	0.000119938	0.00201605
XM_004949291	PJA2	40	31	36	56	54	49	1.5	7.96e-05	0.00140298
XM_004940851	PASD1	30	26	24	41	34	42	1.5	0.000714822	0.00948881
XM_004949257	LYRM7	50	34	54	80	60	65	1.5	7.69e-06	0.00016973
NM_205534	COL6A3	55	64	73	112	95	76	1.5	1.49e-07	4.53e-06
XM_004941000	C4ORF33	70	72	77	112	111	100	1.5	2.08e-08	7.27e-07
XM_424422	ALDH7A1	300	225	274	412	376	391	1.5	1.2e-26	1.44e-24
XR_212473	LOC768772	147	111	127	187	201	179	1.5	1.26e-13	7.49e-12
XR_213890	LOC101748700	62	57	64	86	66	116	1.5	3.55e-07	1.03e-05
NM_001030714	ASL2	54	43	36	65	72	58	1.5	1.44e-05	0.000297563
XM_424811	CD274	55	52	47	78	77	71	1.5	2.98e-06	7.21e-05
NM_001277420	TMEM55A	76	53	59	90	106	82	1.5	2.34e-07	6.92e-06
NM_205278	MYL9	55	44	48	72	60	84	1.5	5.22e-06	0.000119385
XM_420450	C4ORF33	68	69	74	107	108	96	1.5	4.68e-08	1.54e-06
XR_210419	LOC101751252	123	92	99	168	158	135	1.5	3.01e-11	1.49e-09
XM_004943858	LOC101752214	51	58	45	83	71	72	1.5	3.39e-06	8.09e-05
XM_424885	FKTN	33	27	34	50	43	45	1.5	0.000286248	0.00425482
NM_204561	SMAD2	83	53	69	107	100	95	1.5	8.3e-08	2.62e-06
XM_004947520	C1QB	115	110	104	149	165	167	1.5	1.41e-11	7.2e-10
XM_004947521	C1QB	115	110	105	150	166	168	1.5	1.32e-11	6.73e-10
XM_425756	C1QB	111	105	99	143	156	162	1.5	4.22e-11	2.05e-09
NM_205035	EFNB1	29	35	21	42	41	40	1.5	0.000665132	0.00893403
NM_001030747	DCN	261	436	467	615	544	544	1.5	9.04e-37	1.59e-34
XM_004949292	PJA2	40	32	37	56	53	50	1.5	0.000112906	0.00191315
NM_205472	POU2F1	23	33	38	47	45	46	1.5	0.000314	0.00461831
XM_003641838	MAP1A	113	72	86	136	125	135	1.5	1.11e-09	4.49e-08
NM_204183	POLK	64	52	59	88	82	85	1.5	1.02e-06	2.73e-05
XM_413980	PJA2	39	31	35	53	52	49	1.5	0.000150153	0.00244163
XM_003641786	WWTR1	54	57	56	86	77	80	1.5	1.83e-06	4.62e-05
XM_004949464	ZFYVE16	54	40	51	73	68	71	1.5	8.58e-06	0.000187869
XM_004949465	ZFYVE16	54	40	51	73	68	71	1.5	8.86e-06	0.00019259
XM_003640342	PIM3	105	119	107	159	160	164	1.5	2.15e-11	1.08e-09
XM_001233976	GPR55	414	292	290	500	472	478	1.5	5.11e-31	7.56e-29
NM_204824	EFNB2	68	73	52	92	100	88	1.5	3.65e-07	1.05e-05
XM_416641	PROS1	41	47	52	65	68	69	1.5	1.64e-05	0.000336745
XM_413816	SECISBP2L	298	293	320	429	462	433	1.5	4.09e-28	5.3e-26

## Sheet: b
Down-expressed DETs at 12 hpt
ID	Gene Symbol	RPKM						Fold change	P-value	Q-value (Benjamini – Hochberg)
		0hpt-1	0hpt-2	0hpt-3	12 hpt-1	12hpt-2	12hpt-3
NM_204157	EEF1A1	40567	45899	48761	95	73	101	-503.7	0	0
XM_003640868	TG	1207	3	2	6	4	6	-73.8	1.62e-273	2.8e-270
XM_419670	IYD	54	1	3	2	1	1	-13.3	2.47e-12	1.36e-10
XR_212254	LOC101751579	18	18	5	0	0	5	-8.9	5.1e-08	1.67e-06
NM_001001606	LEAP2	5	16	8	0	0	4	-8.2	5.16e-06	0.000118292
NM_001048079	CNTNAP5	5	33	4	1	1	4	-7.6	7.71e-08	2.45e-06
XM_003643088	FOXE1	15	15	2	2	2	3	-4.2	0.000239296	0.00363967
XR_213024	LOC101750727	14	14	14	0	0	10	-3.9	5.09e-05	0.00093748
XM_414018	CCL17	142	116	101	28	44	32	-3.4	5.2e-29	7.02e-27
XM_004944907	SPINK5	62	12	18	7	11	11	-3.2	8.3e-08	2.62e-06
NM_001199476	PMP2	14	23	26	7	8	4	-3.2	1.07e-05	0.000226816
NM_001277615	DYNLRB2	16	78	79	16	18	21	-3.1	3.34e-13	1.93e-11
NM_001045838	XCR1	51	32	26	13	6	17	-3.1	1.25e-08	4.5e-07
XM_003640587	MMP13	41	57	91	18	25	19	-3.1	6.8e-14	4.13e-12
XM_003642895	LOC769000	17	31	20	3	10	9	-3	8.53e-06	0.00018699
XM_001232180	LOC769000	16	29	19	3	9	9	-3	1.87e-05	0.000377947
XM_428553	LOC431003	27	35	30	10	11	11	-2.9	3.24e-07	9.39e-06
XM_004948973	LOC431003	27	35	31	10	11	11	-2.9	3.16e-07	9.17e-06
NM_001034824	XKR9	12	15	18	5	6	3	-2.9	0.000460568	0.00651663
NM_001277104	UBAP2	45	75	59	12	25	27	-2.8	7.44e-12	3.94e-10
NM_001006149	TIMD4	21	12	23	3	7	10	-2.7	0.000172711	0.00276113
XM_001233884	GIF	29	10	6	5	5	6	-2.7	0.00074599	0.00981397
XM_424727	LOC427134	23	41	37	7	19	12	-2.7	6.26e-07	1.74e-05
XM_422811	SI	31	42	28	11	11	15	-2.7	7.11e-07	1.95e-05
XM_004948970	LOC427134	24	42	37	7	19	12	-2.7	7e-07	1.93e-05
NM_001277417	RBP2	205	204	94	49	77	67	-2.6	6.6e-27	8.06e-25
NM_001004399	LY86	384	361	389	118	145	178	-2.6	4.49e-57	1.25e-54
XR_211609	LOC101751579	32	21	3	3	6	13	-2.5	0.000503404	0.00701807
XR_140355	LOC100859072	53	91	73	19	37	30	-2.5	1.1e-11	5.69e-10
XM_004944968	MXD3	32	53	43	23	11	17	-2.5	2.1e-07	6.25e-06
NM_001001193	GAL6	56	32	64	16	23	23	-2.5	2.08e-08	7.27e-07
XM_003642894	LOC100859467	50	63	57	18	28	23	-2.5	3.25e-09	1.25e-07
NM_001195477	KRT222	29	93	49	15	27	32	-2.3	3.59e-08	1.19e-06
NM_001199501	ANXA13	29	29	17	11	7	14	-2.3	0.000302696	0.00446768
NM_205316	CALB2	81	65	65	33	27	34	-2.3	1.88e-09	7.41e-08
NM_204938	APOA4	215	154	135	57	88	78	-2.3	1.76e-20	1.6e-18
XR_212509	LOC101749984	10	75	70	23	18	29	-2.2	4.52e-07	1.28e-05
NM_204993	GAL1	589	467	702	283	237	274	-2.2	9.99e-65	3.23e-62
NM_001277393	AKR1D1	194	269	151	87	88	102	-2.2	1.09e-23	1.16e-21
NM_001101037	CENPA	60	122	71	30	33	53	-2.2	1.23e-10	5.68e-09
NM_001037832	TREM2	23	21	35	12	12	14	-2.1	0.000553896	0.00762799
NM_001031489	HBE1	1350	453	367	300	286	436	-2.1	8.41e-72	3.13e-69
XM_422422	KIF2C	56	64	55	22	29	31	-2.1	3.8e-07	1.08e-05
NM_001277999	PBK	649	772	644	348	335	307	-2.1	1.06e-65	3.45e-63
NM_001007923	FABP2	136	116	81	46	65	50	-2.1	1.31e-11	6.74e-10
NR_073182	GCG	35	86	53	31	27	27	-2	1.21e-06	3.16e-05
XM_004948718	C28H19orf77	52	54	57	23	31	26	-2	2.93e-06	7.09e-05
XM_419249	TUBA3E	2201	2741	2534	1204	1234	1230	-2	3.13e-218	4.84e-215
NM_001190165	GCG	35	86	53	31	28	27	-2	1.66e-06	4.24e-05
NM_001012319	BIRC5	305	400	332	171	158	182	-2	1.82e-31	2.73e-29
NM_001012318	BIRC5	350	461	382	198	180	210	-2	6.89e-36	1.16e-33
NM_204776	CCL1	106	108	97	52	47	55	-2	3.06e-10	1.35e-08
NM_001031378	LOC426385	50	81	70	36	35	29	-2	4.46e-07	1.27e-05
NM_001030945	CCNE2	108	175	167	73	69	83	-2	5.76e-14	3.52e-12
NM_001001470	LYG2	110	64	88	46	30	55	-2	9.59e-09	3.5e-07
XM_001235301	PSMC3IP	184	199	215	82	100	119	-2	9.04e-18	6.94e-16
XM_001234419	LGALS2	69	79	57	29	38	37	-2	7.08e-07	1.95e-05
XM_001234430	LGALS2	65	75	54	27	36	35	-2	1.39e-06	3.61e-05
XM_419627	FNDC1	168	27	131	57	49	60	-2	3.78e-10	1.64e-08
NM_001252162	CDKN3	147	204	177	100	86	82	-2	1.68e-15	1.13e-13
XM_003642852	LOC100858798	557	716	623	299	316	357	-2	2.11e-50	5.44e-48
NM_001034815	DNASE1L3	91	79	62	34	40	45	-1.9	1.83e-07	5.49e-06
NM_206959	HSP90AB1	814	757	822	399	372	459	-1.9	1.71e-62	5.4e-60
NM_204235	BIRC5	246	335	268	154	142	140	-1.9	3.4e-23	3.56e-21
NM_001031091	MYCN	28	41	32	18	15	20	-1.9	0.000621629	0.00842665
NM_204710	RAD54B	57	76	68	35	34	36	-1.9	1.55e-06	3.99e-05
XM_004938421	LOC101750509	77	68	65	36	30	43	-1.9	1.44e-06	3.72e-05
NM_204345	STT3A	136	134	151	73	73	73	-1.9	9.63e-12	5.03e-10
NM_001044638	CENPM	189	252	225	128	101	119	-1.9	1.07e-17	8.16e-16
XM_004938805	SKA3	119	162	134	72	77	70	-1.9	2.6e-11	1.29e-09
XM_001234140	PRAP1	65	45	29	13	36	25	-1.9	0.000117357	0.00197718
XM_004934657	APOO	117	53	95	52	42	47	-1.9	1.34e-07	4.12e-06
XM_004935754	RRM2	210	306	261	136	138	139	-1.9	1.86e-19	1.57e-17
XM_004935755	RRM2	212	309	263	137	139	141	-1.9	1.25e-19	1.07e-17
XM_004935753	RRM2	201	294	250	131	132	134	-1.9	1.01e-18	8.32e-17
XM_001231544	RRM2	213	310	264	138	139	141	-1.9	1.16e-19	9.97e-18
XM_004934655	APOO	115	52	93	51	41	46	-1.9	2.01e-07	6e-06
NM_001199597	RTKN2	113	172	175	79	87	78	-1.9	4.64e-12	2.52e-10
XM_417142	SKA3	98	131	112	59	66	57	-1.9	2.8e-09	1.09e-07
NM_001031286	ORC1	96	113	105	48	62	58	-1.9	1.43e-08	5.1e-07
NM_001031048	DTL	76	122	112	56	48	62	-1.9	1.82e-08	6.4e-07
NM_001006536	CDC20	583	625	680	335	324	355	-1.9	1.76e-43	3.76e-41
NM_205515	CAPZA1	1323	1398	1339	3	1085	1096	-1.9	7.32e-91	3.39e-88
NM_001079488	DUT	333	378	405	203	203	196	-1.9	4.19e-26	4.91e-24
NM_001031050	NEK2	392	479	527	221	272	261	-1.9	3.6e-32	5.57e-30
NM_001006209	KPNA2	1468	1988	1905	982	986	937	-1.8	1.37e-116	8.57e-114
NM_205314	CDK1	1499	2009	1878	948	983	1000	-1.8	2.05e-115	1.26e-112
NM_205260	GCG	33	72	50	25	32	27	-1.8	0.000109427	0.00186604
NM_204170	PCNA	2326	2992	2954	1506	1450	1560	-1.8	2.95e-174	3.1e-171
NM_001204932	APITD1	332	407	334	206	185	197	-1.8	6.29e-24	6.8e-22
NM_001031099	CENPO	87	122	113	53	60	64	-1.8	3.38e-08	1.14e-06
NM_001006160	NUDT1	447	596	547	265	264	343	-1.8	2.03e-34	3.26e-32
NM_001162406	PLTP	52	57	49	28	26	34	-1.8	0.000115781	0.00195625
NM_001044635	CENPP	125	163	124	70	70	88	-1.8	6.87e-10	2.87e-08
NM_001257332	NCAPH	366	443	449	227	240	228	-1.8	5.46e-27	6.72e-25
NM_001277749	MAD2L1	390	452	451	235	229	250	-1.8	1.13e-27	1.42e-25
XM_418836	ANLN	130	165	155	83	74	92	-1.8	1.29e-10	5.95e-09
NM_001277638	CHTF8	39	39	44	25	19	23	-1.8	0.000856065	0.0109965
NM_001277645	CHTF8	38	38	44	25	19	23	-1.8	0.000928007	0.0118174
XM_004947235	AURKA	167	212	213	117	101	110	-1.8	2.01e-13	1.18e-11
XM_417970	FAM72A	488	560	532	299	299	277	-1.8	3.4e-33	5.38e-31
XM_419498	MAD2L1BP	130	134	121	67	74	73	-1.8	3.1e-09	1.2e-07
NM_001199572	CDC25A	80	93	80	46	40	54	-1.8	1.59e-06	4.07e-05
NM_001030986	SNX10	335	247	347	171	187	158	-1.8	6.5e-20	5.69e-18
NM_001031393	C15ORF23	426	593	567	262	308	312	-1.8	8.12e-33	1.27e-30
XM_426648	PIF1	50	53	51	26	27	33	-1.8	0.000199975	0.00311736
NM_001004369	CCNB2	1066	1463	1460	717	765	740	-1.8	1.48e-79	6.06e-77
XM_426557	CD163L1	93	76	53	48	38	38	-1.8	9.24e-06	0.000199486
NM_001030554	KIF23	308	380	364	197	192	197	-1.8	4.82e-22	4.81e-20
XR_212902	LOC101749293	134	104	48	65	47	49	-1.8	5.01e-07	1.41e-05
NM_205239	CCNB3	638	779	750	397	379	436	-1.8	2.42e-43	5.05e-41
NM_204532	CENPI	109	160	139	77	76	76	-1.8	2.99e-09	1.16e-07
XM_425725	AURKA	167	209	207	116	102	111	-1.8	1.62e-12	9.05e-11
NM_001031230	KIF11	603	850	819	415	432	436	-1.8	6.63e-44	1.43e-41
XM_419364	ALK	174	168	148	86	82	110	-1.8	1.39e-10	6.4e-09
XM_004940187	ALK	169	163	144	84	79	107	-1.8	2.92e-10	1.29e-08
XM_004948956	UHRF1	321	443	410	220	212	234	-1.8	5.48e-23	5.72e-21
NM_205003	HSPA8	6436	8787	5584	4328	3687	3814	-1.8	0	0
NM_213585	KK34	210	193	235	113	116	134	-1.8	3.58e-13	2.06e-11
XM_427082	MCM10	37	53	50	26	27	27	-1.8	0.00067272	0.00902565
XM_004937487	MCM10	37	53	50	26	27	27	-1.8	0.00067272	0.00902565
XM_004948958	UHRF1	335	461	429	230	223	245	-1.8	1.12e-23	1.18e-21
XM_418269	UHRF1	336	463	430	230	224	246	-1.8	9.39e-24	1e-21
NM_001006563	C12ORF32	76	96	100	45	58	53	-1.8	2.35e-06	5.79e-05
XM_004948957	UHRF1	320	443	409	220	213	235	-1.8	1.28e-22	1.32e-20
XM_004941009	LOC422497	227	308	287	157	153	160	-1.8	2.7e-16	1.92e-14
XM_416330	SYCP3	199	292	172	124	127	128	-1.7	2.62e-13	1.53e-11
XM_417877	NCAPD3	42	62	59	28	30	35	-1.7	0.000300937	0.00444619
NM_204380	TERF1	118	141	149	81	76	77	-1.7	1.08e-08	3.9e-07
XM_004948007	NCAPD3	41	61	58	28	30	34	-1.7	0.000354549	0.00515797
XM_004948008	NCAPD3	41	61	58	28	30	34	-1.7	0.000353179	0.00514313
XM_004948606	KRT12	56	60	53	31	34	31	-1.7	0.000254183	0.00383635
XM_425874	KRT12	57	61	52	31	34	32	-1.7	0.00026335	0.00394636
XM_419867	TTK	160	203	210	108	118	105	-1.7	1.82e-11	9.21e-10
XM_420012	ESCO2	65	103	90	47	48	54	-1.7	6.9e-06	0.000153589
NM_001031246	BARD1	107	167	135	79	70	87	-1.7	1.5e-08	5.33e-07
XM_426613	CFH	88	92	82	50	45	55	-1.7	6.07e-06	0.000137028
XM_001234399	LGALS2	65	75	51	31	44	35	-1.7	0.000117793	0.0019834
NM_001030617	HAVCR1	53	54	51	28	31	32	-1.7	0.00047455	0.00667273
NM_001044677	MIS12	219	286	221	143	134	143	-1.7	7.38e-14	4.48e-12
NM_204437	TPX2	711	944	882	486	479	506	-1.7	2.73e-44	6.04e-42
NM_001031374	H2AFZ	2344	2807	2666	1473	1483	1576	-1.7	1.73e-132	1.21e-129
NM_001012955	FOXM1	321	481	447	230	243	253	-1.7	1.98e-22	2.01e-20
NM_001031181	WEE1	246	334	302	174	172	167	-1.7	2.77e-16	1.96e-14
NM_001030639	PLK1	327	437	412	239	218	228	-1.7	3.87e-21	3.66e-19
XM_004942360	MKI67	291	430	395	221	212	217	-1.7	4.16e-20	3.68e-18
XM_421822	MKI67	291	430	395	221	211	217	-1.7	4.22e-20	3.73e-18
XM_004942359	MKI67	290	428	394	220	211	216	-1.7	5.17e-20	4.54e-18
XM_004936480	DLGAP5	147	194	184	106	97	103	-1.7	3.32e-10	1.46e-08
XM_421446	DLGAP5	146	194	184	106	96	103	-1.7	3.52e-10	1.54e-08
NM_001006569	CENPL	151	181	173	101	96	98	-1.7	7.57e-10	3.12e-08
NM_001012870	BUB1	268	311	310	169	172	179	-1.7	3.75e-16	2.62e-14
XM_419681	FBXO5	312	410	381	205	216	223	-1.7	1.17e-19	1e-17
XM_004936481	DLGAP5	147	194	185	107	97	104	-1.7	3.83e-10	1.65e-08
XM_003641643	LOC100857214	103	127	125	66	68	74	-1.7	2.76e-07	8.08e-06
NM_204477	NDC80	214	294	280	159	147	156	-1.7	2.27e-14	1.42e-12
XM_004942842	LOC100857214	101	125	122	65	66	72	-1.7	4.05e-07	1.15e-05
NM_001006576	DEPDC1B	96	108	97	56	58	62	-1.7	2.54e-06	6.24e-05
NM_001030837	RRM1	731	941	933	485	513	529	-1.7	1.84e-43	3.9e-41
XM_414187	GINS2	201	199	197	109	108	133	-1.7	3.65e-11	1.78e-09
NM_001004403	SLBP	292	439	368	223	189	232	-1.7	2.86e-19	2.39e-17
NM_205173	RAD51	264	340	379	191	186	201	-1.7	3.04e-17	2.26e-15
XM_420196	ACRC	130	164	176	95	94	88	-1.7	5.38e-09	2.02e-07
NM_001277857	SPC25	416	504	489	288	276	264	-1.7	6.04e-24	6.56e-22
XM_004939856	NPBWR1	81	45	66	37	36	39	-1.7	0.000198894	0.00310544
NM_001030586	TRAIP	78	87	92	45	52	54	-1.7	1.73e-05	0.000351758
NM_001006451	DCK	454	573	583	315	323	310	-1.7	5.98e-27	7.33e-25
XM_422447	RAD54L	94	112	122	59	71	63	-1.7	1.25e-06	3.27e-05
NM_001006243	MCM5	348	419	346	222	198	236	-1.7	4.08e-19	3.39e-17
NM_205330	INCENP	366	459	430	241	260	240	-1.7	3.47e-21	3.31e-19
NM_001080860	TUBB2C	3648	4519	3603	2284	2306	2367	-1.7	8.99e-184	9.79e-181
XM_003642470	UBE2C	802	892	972	510	547	519	-1.7	5.08e-43	1.05e-40
XM_422656	PASK	66	91	77	44	46	48	-1.7	4.84e-05	0.000896289
XM_004937839	SYCP3	161	237	140	104	107	107	-1.7	7.04e-10	2.93e-08
NM_205244	CCNA2	539	723	676	386	382	379	-1.7	1.17e-31	1.77e-29
XM_004937838	SYCP3	150	220	130	96	100	100	-1.7	2.92e-09	1.14e-07
XM_004945456	CCNF	160	192	185	107	107	104	-1.7	7.93e-10	3.26e-08
XM_004937837	SYCP3	136	200	118	88	91	90	-1.7	1.64e-08	5.78e-07
XM_415043	CCNF	157	187	182	105	104	102	-1.7	1.23e-09	4.96e-08
XM_419201	NPBWR1	84	47	70	39	38	41	-1.7	0.000186374	0.00294434
XM_423870	WDR76	86	109	98	63	44	67	-1.7	6.03e-06	0.000136304
NM_001278044	PLA2G5	131	93	132	58	68	86	-1.7	6.67e-07	1.85e-05
XM_420769	NCAPG	412	602	560	335	298	304	-1.7	1.59e-25	1.83e-23
XM_004936621	CDC7	69	97	94	50	51	54	-1.7	2.3e-05	0.000456532
XM_421449	WDHD1	99	139	139	71	79	75	-1.7	3.77e-07	1.08e-05
NM_204898	TK1	603	824	781	476	411	431	-1.7	1.43e-34	2.34e-32
XM_001235260	PRR11	52	64	60	35	37	33	-1.7	0.000534205	0.00738796
NM_001006276	RFC3	143	195	210	111	97	119	-1.7	1.03e-09	4.18e-08
XM_418807	KIF15	282	391	379	212	214	203	-1.7	3.17e-17	2.36e-15
NM_001199595	PHLDA2	160	217	201	114	111	120	-1.7	4.3e-10	1.85e-08
NM_204169	BRCA1	247	317	304	177	170	173	-1.7	2.04e-14	1.28e-12
NM_001199100	FANCB	49	71	65	36	33	42	-1.7	0.000411133	0.00588797
NM_001030763	C1H12ORF48	44	62	62	32	35	34	-1.7	0.00078287	0.0102033
XM_420910	E2F8	253	331	344	183	187	186	-1.7	3.06e-15	2.01e-13
NM_001197038	GUCA2A	260	322	185	150	147	163	-1.7	7.87e-13	4.44e-11
NM_001277733	CENPW	218	270	243	153	162	126	-1.7	4.32e-12	2.35e-10
XM_417676	CDCA2	66	85	84	51	44	47	-1.7	8.73e-05	0.00152238
XM_422347	CDC7	67	99	95	51	51	55	-1.7	3.55e-05	0.000674243
XM_004936620	CDC7	67	98	95	51	51	55	-1.7	3.77e-05	0.000712103
XM_414495	HMMR	68	94	96	51	54	51	-1.7	4.18e-05	0.000780375
XM_416110	E2F7	68	85	77	43	46	50	-1.7	0.000109102	0.00186264
NM_204975	KIF4A	356	416	452	248	255	237	-1.7	5.19e-19	4.29e-17
NM_001277866	MRPL41	134	104	85	62	62	72	-1.7	4.84e-06	0.000111937
NM_001199194	CLSPN	110	136	139	80	72	79	-1.7	6.48e-07	1.79e-05
NM_001199648	SGOL1	276	361	345	210	194	190	-1.7	1.83e-15	1.22e-13
XM_419550	EXO1	63	79	83	43	43	49	-1.7	0.000147072	0.00240214
NM_001270816	GJB2	88	87	96	56	55	53	-1.7	3.18e-05	0.000610238
NM_001012928	DEPDC1	173	219	182	114	116	118	-1.7	1.41e-09	5.65e-08
XM_004944399	LOC415913	827	1032	883	567	530	565	-1.7	6.68e-40	1.31e-37
XM_422895	FAM83D	114	138	121	77	72	77	-1.6	1.07e-06	2.84e-05
XM_004944801	HMMR	58	80	84	44	47	43	-1.6	0.000174257	0.00277679
XM_004944800	HMMR	59	81	84	45	47	44	-1.6	0.000163236	0.0026311
NM_001006497	DNA2	192	231	251	132	141	137	-1.6	7.19e-11	3.41e-09
NM_204192	FABP1	159	153	52	54	78	89	-1.6	1.74e-06	4.41e-05
XM_420137	ERCC6L	90	108	109	58	63	65	-1.6	1.13e-05	0.000239802
NM_001033941	FANCL	87	129	114	60	63	78	-1.6	6.03e-06	0.000136255
NM_204478	NUF2	198	270	260	145	148	151	-1.6	1.85e-11	9.34e-10
XM_004940942	CLGN	56	99	82	47	51	47	-1.6	0.000122637	0.0020579
XM_004940941	CLGN	56	99	82	47	51	47	-1.6	0.000126706	0.00211651
XM_004940943	CLGN	55	96	80	46	49	45	-1.6	0.000163319	0.00263099
XM_423365	CDCA7	462	668	633	369	342	365	-1.6	1.83e-25	2.07e-23
XM_420938	CASC5	82	117	112	62	67	61	-1.6	1.23e-05	0.000256792
XM_004941298	CASC5	82	117	112	62	67	61	-1.6	1.22e-05	0.000256402
XM_001233763	NPM3	188	218	218	126	121	135	-1.6	7.17e-10	2.98e-08
XR_213376	LOC101750988	877	926	900	548	524	582	-1.6	1.09e-37	1.95e-35
NM_001097614	DIO1	98	73	100	53	59	55	-1.6	5.59e-05	0.00102488
NM_001008679	P2RY8	113	129	94	81	59	67	-1.6	7.54e-06	0.000166658
XM_004934656	APOO	83	46	63	40	36	43	-1.6	0.000722138	0.00956004
XM_004943605	LOC101748001	237	125	213	117	148	89	-1.6	5.01e-09	1.89e-07
NM_001031193	NUSAP1	788	1020	1040	602	593	559	-1.6	1.05e-38	1.97e-36
XM_004947556	CDCA2	64	84	90	55	46	45	-1.6	0.000174917	0.00278579
XM_004940945	CLGN	56	100	81	47	52	48	-1.6	0.000181375	0.00287309
XM_420413	CLGN	56	100	81	47	51	48	-1.6	0.000191363	0.00300702
XM_004940944	CLGN	56	100	81	47	52	48	-1.6	0.00018732	0.00295454
XM_004942841	LOC100857247	1184	1297	1032	722	646	799	-1.6	8.26e-47	1.93e-44
XM_003641644	LOC100857247	1162	1273	1013	709	634	784	-1.6	5.65e-46	1.28e-43
NM_001006479	ARHGAP11A	221	291	281	169	158	163	-1.6	8.65e-12	4.54e-10
NM_205125	DKK3	147	144	174	101	93	92	-1.6	1.86e-07	5.59e-06
NM_001114851	FANCI	69	94	99	51	55	55	-1.6	9.24e-05	0.00159978
XM_429372	LOC415913	856	1042	875	584	546	583	-1.6	3.66e-37	6.53e-35
NM_001012880	PRIM2	85	94	97	54	59	59	-1.6	5.84e-05	0.00106562
XM_004945485	CDC45	89	127	114	74	66	65	-1.6	1.21e-05	0.000253131
NM_204403	BUB1B	340	440	417	252	247	243	-1.6	9.89e-17	7.18e-15
XM_421675	CEP55	116	153	125	83	88	73	-1.6	1.94e-06	4.87e-05
XM_004944562	TKT	195	215	192	123	125	125	-1.6	4.59e-09	1.75e-07
NM_001277865	LOC100858006	218	214	193	133	111	143	-1.6	2.27e-09	8.9e-08
XM_004944563	TKT	196	216	193	124	126	127	-1.6	4.33e-09	1.65e-07
NM_001006169	NDE1	307	367	408	219	235	219	-1.6	5.09e-15	3.28e-13
NM_001199426	KIF18A	189	237	236	139	131	142	-1.6	1.03e-09	4.19e-08
NM_001030928	KIF18B	114	119	108	78	68	66	-1.6	1.18e-05	0.000247577
XM_003642378	LOC100857633	750	754	721	405	478	502	-1.6	4.62e-29	6.26e-27
XM_420670	CENPE	198	266	242	148	150	141	-1.6	3.03e-10	1.34e-08
XM_421626	HELLS	82	107	113	63	65	61	-1.6	4.05e-05	0.000757439
XM_004942089	HELLS	80	104	110	61	63	59	-1.6	5.46e-05	0.00100118
XM_004942090	HELLS	79	103	109	61	63	59	-1.6	5.73e-05	0.00104843
XM_414333	TKT	199	228	197	130	130	131	-1.6	4.76e-09	1.8e-07
XM_004944561	TKT	197	225	195	128	129	129	-1.6	5.9e-09	2.2e-07
XM_420399	C4H4ORF27	254	350	334	192	199	198	-1.6	7.47e-13	4.23e-11
XM_416702	MIS18A	290	340	333	197	200	206	-1.6	4.22e-13	2.43e-11
NM_001006274	CKAP2	419	520	435	305	276	281	-1.6	4.97e-18	3.89e-16
XM_415930	FAM64A	66	69	74	43	43	46	-1.6	0.000748414	0.00984146
XM_004942592	LOC101749658	486	630	676	349	370	406	-1.6	8.76e-23	9.05e-21
XM_004942591	LOC101749658	619	791	855	443	467	515	-1.6	3.55e-28	4.64e-26
XM_415070	CDC45	89	126	113	74	66	66	-1.6	3.15e-05	0.000605956
NM_001044649	CENPQ	183	236	236	130	138	145	-1.6	4.17e-09	1.6e-07
XM_421330	CHGA	276	308	180	169	163	149	-1.6	2.24e-10	1e-08
NM_001277720	ORC6	173	197	183	125	113	111	-1.6	6.85e-08	2.19e-06
XM_004945486	CDC45	88	125	110	73	67	64	-1.6	3.84e-05	0.000724539
NM_001044670	CENPN	263	370	367	197	246	188	-1.6	4.58e-13	2.62e-11
XM_004944955	C13H5ORF45	180	198	194	109	125	127	-1.6	4.85e-08	1.59e-06
XM_004945668	LOC101748559	165	299	557	231	185	229	-1.6	3.03e-13	1.76e-11
NM_001039261	FANCD2	72	83	81	54	46	51	-1.6	0.0004751	0.00667728
XM_422162	RIF1	242	321	294	187	166	190	-1.6	2.92e-11	1.45e-09
NM_001031332	GTSE1	171	258	232	150	132	137	-1.6	5.5e-09	2.06e-07
NM_001184949	PLA2G2E	94	98	66	69	42	53	-1.6	0.000270883	0.00404687
XM_004941880	CHGA	287	323	190	176	175	157	-1.6	1.5e-10	6.91e-09
XM_416941	GRTP1	87	76	134	76	58	55	-1.6	9.67e-05	0.00166691
NM_001277363	GAS2L3	90	100	84	57	59	59	-1.6	0.000187224	0.0029546
NM_001006527	MCM6	513	713	633	396	371	418	-1.6	4.25e-22	4.26e-20
XM_003640678	LOC100859557	110	157	135	82	86	88	-1.6	7.29e-06	0.000161759
XM_004947275	LOC101749430	217	323	282	180	115	229	-1.6	1.54e-10	7.07e-09
NM_204791	TOP2A	150	161	173	106	99	105	-1.6	1.12e-06	2.97e-05
NM_205486	HMGB2	5388	6699	6746	3962	4193	3897	-1.6	4.52e-203	6.34e-200
XM_419147	TYMS	439	506	470	295	302	310	-1.6	9.96e-17	7.21e-15
NM_001277703	PERP	218	256	191	130	154	142	-1.6	1.38e-08	4.93e-07
NM_001079741	BORA	123	164	163	89	100	101	-1.6	3.42e-06	8.16e-05
NM_001278137	CDCA3	219	264	230	166	149	144	-1.6	5.63e-09	2.11e-07
NM_001257369	TP53I11	752	657	591	419	419	454	-1.5	4.62e-22	4.62e-20
XM_003640573	LOC100857925	102	103	93	62	65	65	-1.5	0.000199929	0.00311831
NM_204189	UNG	246	304	280	184	162	191	-1.5	5.77e-10	2.44e-08
NM_204645	CENPF	178	238	229	150	139	130	-1.5	6.27e-08	2.02e-06
NM_205285	LMNB2	564	781	692	457	410	457	-1.5	7.28e-22	7.19e-20
XM_414603	C13H5ORF45	176	186	182	109	121	123	-1.5	7.34e-07	2.01e-05
NM_001030916	WDR77	320	334	376	225	200	244	-1.5	9.71e-12	5.06e-10
XM_417373	PKIG	138	136	108	90	85	73	-1.5	3.31e-05	0.00063087
NM_001006444	DCTD	121	137	156	104	77	88	-1.5	1.63e-05	0.000334074
XR_212622	LOC424111	170	204	186	118	129	119	-1.5	6.48e-07	1.8e-05
XM_003641935	SHCBP1	100	155	145	83	89	89	-1.5	2.66e-05	0.000519244
XM_003640382	LOC100858355	426	187	116	129	149	197	-1.5	1.48e-08	5.29e-07
NM_001004429	TACC3	779	949	937	568	578	595	-1.5	2.74e-27	3.41e-25
XM_004947917	H2AFX	66	116	77	61	57	51	-1.5	0.000735924	0.00970325
NM_001080862	NCAPD2	248	319	305	173	202	195	-1.5	6.91e-10	2.89e-08
NM_001006139	MCM2	600	738	713	439	439	465	-1.5	3.82e-21	3.63e-19
NM_001277392	NUP37	206	257	238	150	154	154	-1.5	3.53e-08	1.18e-06
XM_418486	LOC420381	288	323	225	78	356	114	-1.5	1.85e-09	7.32e-08
NM_001006235	TMPO	1304	1703	1587	1050	995	967	-1.5	6.32e-45	1.42e-42
XM_004943708	KIAA0101	412	545	472	329	321	286	-1.5	4.48e-15	2.89e-13
XM_003640926	PTCRA	439	489	488	291	325	314	-1.5	7.04e-15	4.48e-13
NM_204493	DPYSL3	135	69	112	67	80	60	-1.5	0.000242294	0.00367578
NM_001006550	RFC4	330	396	407	266	224	254	-1.5	3.87e-12	2.12e-10
NM_001164350	MZT1	336	350	338	197	268	209	-1.5	4.96e-11	2.39e-09
XM_417312	RBL1	160	212	200	124	126	126	-1.5	9.32e-07	2.5e-05
NM_001031290	USP1	535	539	550	354	341	376	-1.5	2.21e-16	1.58e-14
XM_418414	PSCA	175	142	81	71	100	93	-1.5	4.85e-05	0.000896966
XM_004946877	RBL1	134	176	166	104	105	105	-1.5	9.03e-06	0.000195658
NM_001099358	CYP21A2	92	118	101	68	67	70	-1.5	0.000358833	0.00521514
NM_001006421	MCM3	265	383	344	228	206	222	-1.5	2.05e-10	9.25e-09
XM_419771	ZUFSP	77	97	93	53	56	68	-1.5	0.000987031	0.0124719
NM_001031491	CTSA	245	196	209	127	147	157	-1.5	2.65e-07	7.8e-06
NM_001278136	CDCA3	255	321	268	197	190	172	-1.5	4.77e-09	1.8e-07
XM_004942118	LOC101750509	234	304	250	208	172	142	-1.5	1.65e-08	5.83e-07
NM_205295	HMGB3	1465	1670	1614	1027	1067	1052	-1.5	1.25e-43	2.68e-41
NM_001277984	LOC100858439	141	132	109	100	80	74	-1.5	8.77e-05	0.00152571
NM_205250	SNRPE	885	1010	1083	627	643	706	-1.5	6.86e-28	8.82e-26
NM_001031336	LAP3	200	202	214	138	139	133	-1.5	7.1e-07	1.95e-05
NM_001012913	SLC40A1	324	331	327	226	201	226	-1.5	4.52e-10	1.93e-08
XM_004947190	CTNNBL1	84	107	96	63	58	70	-1.5	0.00076043	0.00997272
XM_003642834	TIMM13	323	267	261	194	185	189	-1.5	8.01e-09	2.94e-07
XM_004938529	TFDP1	104	132	119	74	85	78	-1.5	0.000201218	0.0031268
XM_416938	TFDP1	104	132	119	75	85	78	-1.5	0.000199471	0.00311281
XM_004938530	TFDP1	108	137	123	77	88	81	-1.5	0.000161415	0.00260603
XM_001233286	FAM136A	489	606	568	332	370	412	-1.5	1.8e-15	1.2e-13
NM_001006138	RUVBL1	370	441	452	283	280	282	-1.5	4.27e-12	2.33e-10
XM_422197	ASPM	282	379	353	229	236	216	-1.5	6.49e-10	2.72e-08
NM_205524	PAICS	492	681	623	429	371	407	-1.5	2.62e-16	1.86e-14
NM_001277719	ORC6	105	131	123	80	77	84	-1.5	0.000257109	0.00387058
NM_001006425	HN1	1384	1533	1379	964	968	955	-1.5	1.41e-36	2.45e-34
NM_001008677	CHAF1B	166	225	218	147	128	135	-1.5	2.04e-06	5.09e-05
NM_001277879	LOC427708	816	922	835	602	565	564	-1.5	1.68e-22	1.73e-20
NM_001024830	CAMP	209	179	210	140	115	148	-1.5	2.88e-06	7e-05
NM_204985	PGK1	1093	1251	1298	823	802	831	-1.5	9.65e-31	1.4e-28
NM_001004376	HBAA	36924	11225	8697	11595	12352	14376	-1.5	0	0
XM_004944007	TICRR	103	145	134	83	92	83	-1.5	0.00021295	0.00328481
NM_001195689	CZH9ORF100	97	121	100	76	64	75	-1.5	0.000813369	0.0105355
NM_001001312	KRT15	408	349	324	266	207	260	-1.5	6.31e-10	2.65e-08
NM_001008453	CCND3	704	1156	901	564	626	681	-1.5	5.91e-23	6.15e-21
XM_001234107	CTNNBL1	120	145	138	90	86	97	-1.5	0.000194048	0.00303946
XM_422784	ACTL6A	277	329	292	200	211	199	-1.5	2.56e-08	8.75e-07
XM_001235441	TMEM48	165	167	147	111	117	98	-1.5	5.13e-05	0.000942923
NM_205219	E2F1	818	948	841	579	582	615	-1.5	3.54e-21	3.37e-19
XM_001235059	NASP	224	295	271	188	178	172	-1.5	2.02e-07	6.04e-06
NM_001277613	HSPB11	254	249	250	166	161	186	-1.5	4.25e-07	1.21e-05
NM_001012916	HSPD1	1100	1440	1269	938	813	848	-1.5	9.06e-30	1.26e-27
XM_415873	SKA2	627	805	796	487	546	488	-1.5	4.67e-18	3.66e-16
NM_001277740	PTTG1	400	474	490	304	330	298	-1.5	1.26e-11	6.49e-10
NM_001004768	MCAM	151	253	226	140	132	159	-1.5	4.2e-06	9.9e-05
XM_003642306	PHF19	196	206	185	136	125	141	-1.5	8.97e-06	0.000194645
NM_001194927	SQLE	101	152	100	85	76	80	-1.5	0.000645071	0.00870832
XM_421481	MIS18BP1	131	154	168	104	109	98	-1.5	0.000113244	0.00191778
NM_001079753	PRC1	326	387	372	262	243	241	-1.5	3.27e-09	1.26e-07
NM_001276313	CENPT	119	127	132	82	94	85	-1.5	0.000495714	0.006924
NM_001167731	TST	209	263	167	153	132	156	-1.5	6.32e-06	0.000142015
XM_004936528	MIS18BP1	129	157	167	105	107	101	-1.5	0.000145353	0.00238201
XM_003641078	HMGN5	1780	2254	2192	1497	1435	1359	-1.5	1.02e-44	2.26e-42
XM_424376	MCM4	139	180	175	118	109	114	-1.5	7.85e-05	0.00138729
XM_004939841	MCM4	142	183	178	120	110	116	-1.5	6.84e-05	0.00122614

## Sheet: c
Up-expressed DETs at 36 hpt
ID	Gene Symbol	RPKM						Fold change	P-value	Q-value (Benjamini – Hochberg)
		0hpt-1	0hpt-2	0hpt-3	36 hpt-1	36hpt-2	36hpt-3
NM_205320	AVD	48	23	38	5006	1168	486	61	0	0
NM_205356	FGA	0	0	0	12	2	2	24.7	3.05e-05	0.000919071
NM_001099351	IL4I1	5	3	2	169	25	6	22.8	2.8e-47	9.92e-45
NM_001271911	FGA	0	0	0	10	3	3	20.8	5.34e-05	0.00151509
NM_205498	IL8L2	6	5	8	198	18	21	12.2	3.27e-49	1.22e-46
XM_004939271	STEAP4	5	2	1	64	6	12	10.2	3.83e-17	4.17e-15
XM_001235256	STEAP4	5	2	1	64	5	12	9.9	7.12e-17	7.63e-15
NM_001031314	ATP13A4	2	1	1	29	1	5	8.6	7.5e-08	3.62e-06
XM_004937556	LOC101750146	73	25	38	80	80	947	8.2	1.02e-192	2.15e-189
NM_205422	LCN8	590	409	538	8297	1897	1606	7.7	0	0
XM_004935118	CMBL	1	1	1	20	3	1	7.6	1.92e-05	0.000614774
XM_003640782	CMBL	1	1	1	21	3	1	7.6	1.05e-05	0.000356001
XM_419013	CMBL	1	1	1	21	3	1	7.6	1.35e-05	0.000445559
XM_004935119	CMBL	1	1	1	21	3	1	7.5	1.46e-05	0.00047569
NM_001005571	CYP8B1	1	1	1	8	9	6	7.4	3.4e-05	0.00101575
XM_417465	BPI	26	21	25	281	114	120	7.1	3.71e-85	2.74e-82
NM_204793	PAX2	7	1	1	18	18	23	6.7	5.87e-11	3.88e-09
XM_416914	IL1R2	10	11	7	112	46	29	6.6	8.5e-31	1.74e-28
XM_004947185	BPI	17	14	15	164	61	70	6.4	7.11e-47	2.49e-44
XM_004947186	BPI	18	14	16	172	66	74	6.3	3.2e-49	1.21e-46
NM_001097538	MT3	62	35	61	678	159	46	5.6	1.88e-126	2.13e-123
XM_004941433	HPS5	115	129	111	1473	282	220	5.6	7.7e-279	3.78e-275
NM_001030348	AVR2	0	2	2	0	14	8	5.3	0.000186593	0.00458897
NM_001008455	ATP6V0D2	11	9	8	90	24	30	5.2	3.89e-21	5.43e-19
XM_004941917	LOC101751249	0	0	4	7	7	5	5.2	0.000771552	0.0157644
NM_204989	FGG	25	19	15	193	75	21	4.9	4.27e-39	1.23e-36
NM_204685	F13A1	66	54	55	582	134	130	4.8	1.23e-109	1.17e-106
XM_003642479	TP53TG5	2	1	1	8	8	3	4.8	0.000978312	0.0192674
XR_213094	LOC101751942	0	0	4	8	8	3	4.7	0.000919607	0.018307
XM_003641903	MLKL	4	3	5	35	11	9	4.6	2.9e-08	1.45e-06
NM_001001194	GAL7	252	258	339	2224	648	950	4.5	0	0
NM_205275	MT4	654	497	640	6033	1375	556	4.4	0	0
XM_415780	CCLI10	32	14	18	134	62	82	4.4	1.06e-34	2.69e-32
XM_001234924	PROK2	2	2	2	16	5	4	4.2	0.000281733	0.00655664
NM_205052	CD72	9	9	22	45	65	57	4.2	1.15e-20	1.57e-18
NM_001001470	LYG2	110	64	88	612	146	278	3.9	2.71e-113	2.66e-110
XR_212748	LOC101751028	8	5	7	65	6	7	3.9	6.87e-10	4.1e-08
XM_417126	RASL11A	7	2	4	20	11	14	3.6	6.26e-06	0.000218621
NM_001079736	SPRY3	2	5	5	33	5	9	3.5	5.34e-06	0.00018917
XM_001231713	LOC416212	6	3	6	25	5	21	3.4	2.85e-06	0.000106406
XM_004944314	LOC415852	3	2	3	11	7	10	3.4	0.000557562	0.0118439
XM_004937676	APOLD1	8	8	10	65	12	10	3.4	1.16e-09	6.69e-08
XM_004947763	OSCP1	2	3	3	13	11	4	3.4	0.000475805	0.0102927
NM_001081704	HBE	0	9	9	4	22	31	3.4	8.35e-07	3.45e-05
XM_423832	GZMK	6	3	2	13	13	10	3.3	0.000138297	0.00350054
NM_204371	GJB1	4	1	6	34	2	1	3.3	0.000110404	0.00288885
NM_204890	SCD	16	17	25	44	58	91	3.3	7.01e-19	8.86e-17
NM_205377	NCS1	6	5	3	21	13	13	3.3	1.65e-05	0.000536248
XM_004939083	CCBP2	1	3	4	10	8	9	3.3	0.000996758	0.0195783
XM_421431	LOC423536	14	11	11	84	24	8	3.3	6.42e-12	4.64e-10
XM_004936462	LOC423536	14	11	11	84	24	8	3.3	7.71e-12	5.5e-10
NM_001031138	SPATA4	4	1	5	10	12	9	3.3	0.000428216	0.00939429
XM_004939683	LOC101749622	2	3	4	22	6	5	3.2	0.000305901	0.00705224
NM_001031446	CD72	8	2	7	14	20	20	3.2	4.57e-06	0.000164522
NM_001030821	IRG1	5	4	10	30	14	15	3.1	2.33e-06	8.82e-05
XM_425664	KCNE3	41	19	33	195	49	42	3	6.14e-25	1e-22
NM_205253	CEBPB	54	43	48	299	76	62	3	4.86e-37	1.35e-34
NM_001278004	LOC421740	5	5	3	24	6	6	3	0.000223129	0.00531451
XM_004935577	STX11	2	7	5	17	12	14	3	7.53e-05	0.00206571
NM_001006368	TGM4	53	49	58	292	117	71	3	2.8e-40	8.41e-38
NM_204600	SOCS3	23	21	25	139	40	27	3	7.54e-18	8.81e-16
NM_205290	HSPB1	13	16	32	83	52	47	2.9	9.76e-16	9.42e-14
XM_004947027	LOC101752219	220	206	216	1004	457	411	2.9	1.05e-145	1.28e-142
XM_003640625	KCNE3	49	23	40	225	56	45	2.9	9.77e-27	1.7e-24
XM_414750	NPTX2	5	6	12	41	15	11	2.9	1.32e-06	5.23e-05
XM_004946292	LOC101747660	5	12	5	30	18	14	2.9	3.52e-06	0.000129288
XM_418293	MSC	18	27	29	171	25	16	2.9	9.76e-18	1.13e-15
NM_001277676	TACSTD2	0	5	6	6	13	14	2.9	0.000818146	0.0165443
NM_205504	GJA5	15	7	11	60	20	13	2.8	1.74e-08	8.97e-07
XM_417434	TNFRSF6B	30	26	22	157	27	35	2.8	9.72e-18	1.13e-15
NM_001001610	GAL4	25	35	39	162	44	69	2.8	7.27e-22	1.05e-19
XM_004947134	TNFRSF6B	29	26	21	153	26	35	2.8	2.39e-17	2.65e-15
NM_001201399	GAL2	213	190	260	1078	318	429	2.8	1.73e-131	2.04e-128
NM_204992	GAL2	242	214	293	1214	361	482	2.7	1.69e-147	2.17e-144
NM_205223	GCH1	2	7	4	17	11	11	2.7	0.000382615	0.00857261
NM_205268	NOV	11	9	11	30	16	38	2.7	1.92e-07	8.74e-06
XM_003642972	LOC100859051	7	8	3	10	16	24	2.7	6.22e-05	0.00173779
XM_424369	TRIM63	3	4	7	29	4	3	2.7	0.000855474	0.0172047
XM_428001	LOC430443	1	8	14	22	22	16	2.6	1.92e-05	0.000613809
NM_205508	FOS	44	42	32	204	52	57	2.6	1.13e-22	1.68e-20
NM_204897	SERPINB10	92	92	90	504	122	90	2.6	3.45e-49	1.27e-46
NM_204224	KCNMA1	4	6	5	18	12	9	2.6	0.000640211	0.0133493
NM_204438	CCL20	15	22	13	92	18	18	2.6	9.29e-10	5.41e-08
XM_422628	SGPP2	3	8	6	9	18	16	2.6	0.000399535	0.00889086
XM_004942838	DES	56	51	62	277	72	75	2.5	3.64e-28	6.78e-26
NM_001001741	CCK	99	147	120	87	367	468	2.5	3.5e-59	1.56e-56
NM_204398	LHFPL5	11	12	15	69	17	9	2.5	2.08e-07	9.39e-06
NM_001277413	NECAB1	11	16	10	29	35	31	2.5	2e-07	9.08e-06
XM_001231236	PLSCR1	64	61	65	327	73	76	2.5	5.74e-31	1.18e-28
NM_204608	IL18	36	20	38	113	62	56	2.5	1.32e-15	1.25e-13
NM_213580	MUSTN1	24	48	50	174	56	72	2.5	5.85e-20	7.73e-18
XM_422696	PLSCR1	53	52	56	265	65	65	2.4	3.68e-25	6.05e-23
NM_205478	LECT2	465	490	635	2304	723	861	2.4	5.68e-232	1.86e-228
NM_001198731	NRN1	10	8	10	36	21	12	2.4	1.37e-05	0.000450217
XM_416328	DRAM1	11	12	12	30	27	30	2.4	1.33e-06	5.28e-05
NM_001167718	PTGS2	16	12	14	44	28	29	2.4	2.25e-07	1.01e-05
NM_204303	ME1	22	26	25	73	43	61	2.4	8.98e-12	6.36e-10
XM_424455	LIPG	34	50	36	30	103	156	2.4	2.93e-18	3.52e-16
NM_001167719	PTGS2	17	13	16	49	31	31	2.4	6.92e-08	3.35e-06
NM_001001609	GAL10	22	54	28	134	66	48	2.4	1.07e-15	1.02e-13
NM_001199909	PDK4	89	92	106	602	57	20	2.4	4.24e-40	1.26e-37
NM_001277700	FABP6	70	100	66	304	194	63	2.4	2.48e-33	5.88e-31
NM_001277701	FABP6	70	100	66	303	193	63	2.4	3.16e-33	7.44e-31
XM_417654	C1QA	106	97	122	303	214	252	2.4	8.03e-45	2.63e-42
XM_004947522	C1QA	96	87	110	273	193	225	2.4	1.91e-40	6e-38
NM_204263	IGJ	63	61	61	188	159	84	2.3	1.39e-25	2.32e-23
NM_204736	MARCO	50	30	15	89	60	73	2.3	6.8e-14	5.67e-12
NM_205473	NPY	17	9	8	37	21	21	2.3	9.07e-06	0.000310767
NM_001024830	CAMP	209	179	210	858	229	305	2.3	1.77e-77	1.06e-74
XM_417223	VWF	29	28	27	95	51	49	2.3	3.23e-12	2.4e-10
XM_001234898	DRAM1	13	13	12	31	27	32	2.3	2.7e-06	0.000101331
NM_204278	TLR2-1	19	14	19	30	41	49	2.3	5.4e-08	2.67e-06
XM_003642244	LOC100859100	131	59	88	182	202	258	2.3	3.61e-36	9.49e-34
NM_001037837	TNFAIP6	7	12	9	22	26	17	2.3	6.22e-05	0.00173869
XM_004938077	VWF	20	18	20	61	38	34	2.3	1.26e-08	6.56e-07
XM_004944231	LOC100857873	48	41	57	147	83	104	2.3	2.05e-19	2.64e-17
XM_424774	C7	71	48	70	184	118	129	2.3	2.43e-24	3.82e-22
XM_001234627	SOX7	23	15	23	94	24	21	2.3	1.16e-08	6.1e-07
XM_004945724	LOC101752216	13	9	7	47	12	8	2.3	7.1e-05	0.00195771
NM_001199486	CSRP3	14	13	19	61	34	9	2.2	7.73e-07	3.2e-05
NM_204669	ALDH1A3	47	31	33	139	21	90	2.2	2.27e-14	1.93e-12
XM_004940137	THBD	19	17	24	85	22	26	2.2	2.59e-08	1.31e-06
NM_205304	TF	495	451	492	1868	722	628	2.2	1.68e-164	2.48e-161
XM_001233038	ZDHHC1	9	13	7	30	6	29	2.2	0.000106827	0.00280521
NM_001080720	BDKRB1	13	11	5	36	15	15	2.2	0.000114922	0.00298847
XM_004944097	ZDHHC1	9	13	7	30	6	29	2.2	0.000123281	0.00317226
NM_204214	MYOD1	9	8	10	27	18	15	2.2	0.00028565	0.00663732
NM_001001193	GAL6	56	32	64	212	48	73	2.2	7.05e-18	8.28e-16
NM_206906	ANXA1	93	71	113	266	156	186	2.2	2.92e-31	6.14e-29
NM_001256970	LOC769134	16	10	19	27	35	35	2.2	3.8e-06	0.000138709
NM_205282	LPL	39	23	29	67	48	81	2.2	5.58e-11	3.7e-09
XM_001231900	F5	30	34	34	140	34	38	2.2	9.76e-12	6.89e-10
NM_001163245	GPX7	13	16	15	22	28	44	2.2	6.07e-06	0.000212351
NM_001101830	NOX1	26	33	24	16	70	91	2.1	6.66e-10	3.98e-08
NM_204876	ENO2	8	9	12	34	14	14	2.1	0.000236838	0.00561381
XM_003640489	MAP3K15	16	7	15	50	25	6	2.1	3.46e-05	0.00103092
XM_004947520	C1QB	115	110	104	303	190	209	2.1	4.36e-34	1.07e-31
XM_004947521	C1QB	115	110	105	304	190	209	2.1	4.28e-34	1.06e-31
XM_429498	LOC417345	10	8	8	31	9	13	2.1	0.000791812	0.0161113
XR_213341	LOC417345	9	8	7	30	9	13	2.1	0.000974572	0.0192194
XM_004943119	ATP6V1G3	8	13	6	25	15	18	2.1	0.000492394	0.0106204
XM_418581	MAP3K8	15	11	9	38	18	18	2.1	8.75e-05	0.00236406
XM_422246	SELE	58	47	54	111	118	107	2.1	7.87e-17	8.4e-15
XM_425756	C1QB	111	105	99	288	179	197	2.1	1.13e-31	2.45e-29
XM_417606	RBP7	389	214	343	1252	311	432	2.1	1.28e-91	9.68e-89
NM_205152	OVAL	15	20	9	44	42	7	2.1	1.33e-05	0.000437971
XM_004946097	LOC417345	10	8	8	33	10	13	2.1	0.000836299	0.0168766
XM_004946096	LOC417345	10	8	8	33	10	13	2.1	0.000868563	0.0174203
XM_421662	IFIT5	103	107	88	183	206	232	2.1	4.29e-29	8.36e-27
XM_416735	BACE2	24	13	10	42	18	37	2.1	1.05e-05	0.000356802
NM_205493	GLUL	117	141	129	605	123	75	2.1	9.26e-37	2.46e-34
XM_419670	IYD	54	1	3	6	1	112	2.1	1.24e-06	4.92e-05
NM_001030852	MAFB	50	54	53	172	76	75	2.1	2.32e-15	2.14e-13
NM_001031539	ELOVL6	40	48	40	69	94	99	2	1.08e-12	8.19e-11
XM_003642247	LOC100859282	20	16	21	44	44	29	2	2.35e-06	8.87e-05
NM_001145226	IGSF1	27	35	31	64	61	64	2	1.97e-09	1.11e-07
XM_416953	RAB20	43	43	40	120	57	79	2	2.8e-12	2.09e-10
NM_205344	HMOX1	243	236	236	621	437	379	2	5.15e-60	2.37e-57
NM_204554	WFDC1	16	19	14	58	22	17	2	2.4e-05	0.000744908
NM_001013395	ASS1	140	130	129	345	230	221	2	1.09e-33	2.63e-31
XM_001234325	XKRX	10	17	9	11	25	34	2	0.000350193	0.00793063
XM_416687	ADAMTS1	34	23	24	109	30	24	2	5.65e-08	2.78e-06
XM_003642327	LOC417386	20	11	14	18	25	45	2	6.47e-05	0.00179867
NM_001012578	ACSL1	85	54	85	241	102	102	2	3.22e-19	4.12e-17
NM_204274	CTGF	34	60	94	272	59	42	2	2.26e-16	2.33e-14
XM_004940699	XKRX	11	20	10	12	29	40	2	0.000126748	0.00324727
XM_003641514	LOC100858647	9	13	13	27	15	28	2	0.00039451	0.00880564
XM_004940698	XKRX	11	19	10	12	28	37	2	0.000202243	0.00491641
NM_001277782	PLAC8	12	11	13	39	10	21	2	0.000402637	0.00894638
XM_424964	CDO1	19	29	38	95	35	40	2	3.97e-08	1.98e-06
XM_420292	LOC422316	43	36	40	120	55	60	2	1.07e-10	6.91e-09
NM_001007942	RSFR	416	257	337	979	477	526	2	6.77e-78	4.16e-75
NM_001145489	PLA2G1B	5	13	15	18	24	23	2	0.000765485	0.0156621
XM_414534	STC2	18	14	23	83	12	12	2	1.59e-05	0.000515014
NM_001030966	INSIG1	97	153	145	93	275	405	2	2.96e-31	6.19e-29
NM_205127	XDH	15	15	19	60	19	14	2	5.12e-05	0.00146275
XM_417267	HPX	149	201	168	462	301	251	2	2.21e-40	6.78e-38
NM_001199451	CD93	26	21	23	74	32	29	2	1.25e-06	4.97e-05
NM_001044636	RASD1	60	64	67	270	74	29	1.9	1.01e-15	9.72e-14
NM_001277144	BHLHE40	71	58	52	234	64	52	1.9	9.46e-15	8.37e-13
XM_425039	FBP2	23	17	17	13	47	48	1.9	1.61e-05	0.000522333
NM_204227	CDH5	60	68	76	180	108	107	1.9	2.37e-16	2.43e-14
NM_001001760	CDH13	11	9	16	23	20	27	1.9	0.000593783	0.012532
NM_001048078	IL13RA2	255	256	264	1072	259	169	1.9	1.94e-57	8.3e-55
NM_001030342	IGF2	20	16	22	45	30	37	1.9	1.23e-05	0.000408319
NM_001039287	ACAT2	27	33	27	43	61	65	1.9	9.78e-08	4.64e-06
XM_417653	C1QC	312	196	269	666	421	409	1.9	1.04e-56	4.38e-54
NM_001039453	AQP1	383	386	409	1364	525	378	1.9	8.13e-85	5.84e-82
XM_004935740	TAAR1	17	12	14	58	14	11	1.9	0.000189573	0.00465837
NM_001030769	C3AR1	35	42	43	65	68	98	1.9	6.65e-10	3.98e-08
NM_204282	ID4	49	34	61	60	85	130	1.9	1.65e-11	1.15e-09
NM_001030714	ASL2	54	43	36	117	71	64	1.9	1.25e-10	7.96e-09
NM_001277663	RPL27A	63	41	50	59	82	152	1.9	4.95e-12	3.62e-10
NM_001037828	TNFRSF13C	234	145	144	620	230	144	1.9	5.73e-37	1.55e-34
NM_001030889	FABP3	243	184	306	706	309	374	1.9	6.24e-51	2.42e-48
NM_001030693	TLR4	16	17	16	40	29	24	1.9	0.000103175	0.00273366
XM_004940462	DST	76	68	71	24	165	218	1.9	6.94e-16	6.83e-14
XM_001232283	ANGPTL4	18	18	22	80	10	19	1.9	3.53e-05	0.00104473
NM_001017412	CD1C	13	11	16	38	15	23	1.9	0.000594489	0.0125379
NM_205213	MST1	24	20	12	62	25	18	1.9	5.22e-05	0.0014851
XM_001233306	SPINK2	32	39	38	93	39	73	1.9	1.58e-08	8.2e-07
NM_001001777	GSTA3	71	98	76	205	128	124	1.9	4.5e-17	4.88e-15
NM_204871	IL6ST	125	113	120	214	263	189	1.9	3.64e-24	5.61e-22
NM_001039288	VNN1	55	50	59	153	84	67	1.9	7.9e-12	5.61e-10
XM_004944149	LOC415708	13	11	15	30	22	20	1.9	0.000905919	0.0180957
XM_416411	RERGL	20	19	18	24	40	42	1.9	5.75e-05	0.00161746
NM_205041	OASL	97	80	72	148	140	171	1.8	6.47e-17	6.98e-15
NM_001001605	CATHL3	91	73	129	322	101	115	1.8	3.28e-19	4.18e-17
NM_204696	FGF10	14	12	17	26	27	27	1.8	0.000602983	0.0126898
NM_205411	HMGCS1	143	238	146	158	350	457	1.8	6.56e-33	1.52e-30
NM_205036	TGFBI	48	49	61	97	95	96	1.8	6.59e-11	4.3e-09
NM_204298	TIMP2	241	305	276	608	421	475	1.8	3.15e-50	1.21e-47
XM_421383	TNFAIP2	37	34	30	76	54	56	1.8	1.62e-07	7.42e-06
NM_205157	AGTR1	15	28	34	102	17	21	1.8	5.85e-06	0.000205224
XM_418820	CX3CR1	28	21	25	49	43	41	1.8	1.03e-05	0.000348217
NM_001277779	ACAT1	276	313	321	535	607	514	1.8	2.03e-54	8.08e-52
NM_001006278	MMP7	49	46	43	163	55	35	1.8	1.45e-09	8.19e-08
XM_422458	TRABD2B	24	12	26	61	24	28	1.8	5.46e-05	0.00154627
NM_001001751	CYP3A7	9	19	16	55	16	7	1.8	0.000827317	0.0167183
XM_004939482	CX3CR1	26	19	24	45	40	38	1.8	2.74e-05	0.000838435
NM_204267	LITAF	102	92	78	178	146	166	1.8	9.18e-17	9.76e-15
XM_417768	LSM10	15	22	27	42	31	41	1.8	5.88e-05	0.00164902
XM_417826	MFSD2A	50	57	50	38	95	150	1.8	2.68e-10	1.65e-08
XM_003642860	CFD	368	282	315	561	504	669	1.8	5.98e-55	2.41e-52
XM_004944086	LOC100857843	26	42	26	63	29	78	1.8	1.08e-06	4.34e-05
XM_003641915	LOC100857843	28	45	28	67	30	83	1.8	4.87e-07	2.08e-05
XM_001232954	C8ORF4	87	92	88	178	128	171	1.8	3.03e-16	3.05e-14
NM_204586	GJA1	69	45	53	80	90	127	1.8	1.24e-10	7.91e-09
XM_414685	BHMT	27	18	43	53	50	55	1.8	2.87e-06	0.000107057
NM_204606	SFTPA1	63	12	22	97	27	49	1.8	1.01e-06	4.09e-05
NM_001031560	NPL	85	90	98	273	108	105	1.8	3.03e-16	3.05e-14
XM_001235105	LOC771888	29	33	30	74	42	49	1.8	2.33e-06	8.82e-05
NM_001171768	CBLN2	15	18	21	49	25	22	1.8	0.000304736	0.00703639
XM_428202	TINAGL1	38	26	28	83	44	36	1.8	2.94e-06	0.000109176
XM_004947764	LSM10	17	25	31	49	36	46	1.8	2.72e-05	0.000833634
NM_204259	PTGDS	854	488	617	1593	866	1007	1.8	1.45e-103	1.22e-100
XM_429316	LOC415325	53	27	24	47	69	69	1.8	7.38e-07	3.07e-05
NM_001006227	MAPK11	49	30	37	87	63	54	1.8	2.21e-07	9.88e-06
NM_205281	LYZ	174	149	207	528	128	275	1.8	1.97e-28	3.75e-26
XM_004947408	LOC771069	34	31	25	84	42	33	1.8	5.17e-06	0.000184495
NM_204290	FABP4	1234	854	1419	3302	1375	1465	1.8	9.01e-177	1.66e-173
NM_205448	TGM2	227	165	184	532	235	240	1.7	1.98e-30	4.03e-28
NM_001030845	SAMHD1	36	35	34	93	51	40	1.7	1.02e-06	4.15e-05
XM_001235756	SMPDL3A	21	15	16	38	26	26	1.7	0.000684343	0.0141892
NM_001200043	BST1	17	19	25	34	46	26	1.7	0.000221452	0.00528312
NM_001001466	RTN1	33	26	28	63	46	42	1.7	1.01e-05	0.000341961
XR_210553	LOC101750448	39	28	57	89	72	54	1.7	1.52e-07	7.01e-06
NM_205044	MGP	921	990	1151	2404	1138	1771	1.7	4.1e-149	5.5e-146
XM_004940259	SMPDL3A	21	15	17	38	26	26	1.7	0.000778936	0.0159042
XM_001233573	LOC771069	36	30	26	81	41	36	1.7	8.6e-06	0.000295409
NM_001024590	IL1RL1	30	33	33	94	33	39	1.7	5.44e-06	0.000192187
NM_204993	GAL1	589	467	702	1804	482	741	1.7	6.88e-84	4.83e-81
NM_204258	SEMA3F	20	15	17	56	21	13	1.7	0.000861923	0.0172989
NM_001006438	MSMO1	194	267	196	172	393	562	1.7	4.84e-32	1.06e-29
NM_001001461	MSTN	25	19	48	104	25	30	1.7	1e-05	0.000339843
XM_004939168	IDI1	30	49	37	23	65	110	1.7	7.9e-07	3.26e-05
NM_205259	ANG	134	130	85	256	130	211	1.7	1.47e-17	1.67e-15
NM_001277529	BAIAP2L1	39	21	17	56	27	48	1.7	6.61e-05	0.00183333
NM_204818	GSTA4	94	47	31	73	67	155	1.7	2.24e-09	1.26e-07
XM_418561	IDI1	31	50	39	24	68	113	1.7	6.31e-07	2.66e-05
XM_004939167	IDI1	31	50	39	24	68	113	1.7	6.2e-07	2.62e-05
NM_204857	IL10RB	84	69	84	184	106	116	1.7	2.33e-12	1.75e-10
NM_001045835	CCR2	17	28	15	46	24	33	1.7	0.000403801	0.00896547
NM_001199612	TSPAN13	54	46	52	142	69	48	1.7	2.13e-08	1.09e-06
XM_004948838	CFD	302	224	256	427	405	500	1.7	6.71e-37	1.8e-34
XM_416001	AASS	23	30	27	63	39	35	1.7	5.23e-05	0.00148685
XM_422310	VCAM1	27	26	28	52	43	43	1.7	4.68e-05	0.00135239
XM_003640868	TG	1207	3	2	781	3	1278	1.7	1.01e-55	4.19e-53
XM_420773	FGFBP1	27	49	32	76	48	59	1.7	2.86e-06	0.000106656
NM_001277704	LOC421682	52	49	57	92	93	84	1.7	1.36e-08	7.09e-07
NM_001008789	CYGB	102	86	81	141	130	187	1.7	1.48e-13	1.2e-11
NM_213579	GEM	38	49	43	112	61	48	1.7	3.13e-07	1.37e-05
NM_001278085	PDXK	33	34	36	87	47	42	1.7	5.26e-06	0.000187055
XM_004936551	VCAM1	25	24	27	48	39	41	1.7	0.000103572	0.00273682
NM_204421	NR2F2	27	25	32	56	42	46	1.7	4.2e-05	0.00122262
XM_426613	CFH	88	92	82	188	105	148	1.7	7.48e-13	5.8e-11
XM_419937	CMPK2	28	27	22	36	43	51	1.7	0.000104884	0.00276405
NM_001005427	MEOX2	28	23	23	36	35	53	1.7	0.00015807	0.00393347
NM_001198712	FN1	86	81	108	237	113	110	1.7	4.18e-13	3.29e-11
NM_001277784	HPGD	68	74	82	256	62	56	1.7	6.37e-11	4.18e-09
NM_001128637	PLCXD1	48	73	55	138	74	82	1.7	8.05e-09	4.3e-07
XM_004944241	CES1	18	19	22	44	25	31	1.7	0.000834251	0.0168468
NM_213577	THRSP	70	41	54	122	53	99	1.7	2.9e-08	1.45e-06
XM_430091	LOC423752	29	17	24	88	18	12	1.7	0.000293262	0.00679274
NM_204708	DDX4	37	37	42	50	93	50	1.7	3.48e-06	0.000127685
NM_001031271	RGL1	39	37	44	80	57	61	1.7	2.61e-06	9.82e-05
XM_004946231	ABCA9	23	26	32	95	22	19	1.7	0.000106415	0.00279937
XM_001236066	NRBP2	24	20	22	50	26	33	1.7	0.000499642	0.0107452
NM_204409	TNFSF8	23	27	16	27	31	51	1.7	0.000522266	0.0111828
NM_001190924	G0S2	88	64	95	158	95	156	1.7	2.06e-11	1.4e-09
XM_414246	STAB1	24	22	21	44	29	38	1.7	0.000514341	0.0110372
XM_004942393	C7H2orf88	91	96	138	332	114	90	1.6	2.45e-14	2.09e-12
NM_001039166	LL	264	181	249	568	315	255	1.6	2.37e-28	4.47e-26
NM_001007869	SDC4	171	128	154	445	164	136	1.6	4.35e-19	5.52e-17
NM_001277405	ANKRD22	16	29	18	25	46	32	1.6	0.00089361	0.0178619
NM_204979	CYP24A1	35	29	32	47	57	53	1.6	4.33e-05	0.00125873
XM_003640342	PIM3	105	119	107	306	114	122	1.6	3.27e-14	2.76e-12
XM_001232899	SLC1A4	55	319	163	378	229	271	1.6	4.65e-22	6.82e-20
NM_204650	DEFB1	42	49	51	72	82	79	1.6	7.18e-07	2.99e-05
XM_004943638	LOC415325	40	21	15	35	39	50	1.6	0.000308907	0.00710485
NM_204540	SOCS2	33	29	24	41	47	54	1.6	0.000124044	0.00318911
NM_204126	SREBF1	34	45	27	41	59	74	1.6	2.15e-05	0.000677834
XM_415694	ABCA9	23	26	31	91	21	19	1.6	0.000221496	0.00527987
XM_425926	HEY1	41	29	32	76	46	43	1.6	3.51e-05	0.00104137
NM_001195123	CIDEA	31	31	28	69	21	54	1.6	0.000112772	0.00293774
NM_001031489	HBE1	1350	453	367	599	1032	1892	1.6	5.55e-81	3.63e-78
NM_001013611	CLDN1	252	262	224	610	311	275	1.6	1.42e-28	2.72e-26
NM_001080212	UCHL1	66	63	42	82	83	112	1.6	1.03e-07	4.88e-06
XM_003642912	ARSB	35	22	29	46	46	49	1.6	0.000154899	0.00386435
XM_003641011	CD24	125	94	72	209	89	170	1.6	6.72e-12	4.83e-10
XM_424409	SNCAIP	66	25	60	71	70	101	1.6	1.06e-06	4.29e-05
NM_204575	LIFR	62	53	63	96	91	97	1.6	1.27e-07	5.96e-06
NM_001278084	PDXK	181	176	205	488	222	190	1.6	6.11e-21	8.45e-19
XM_426218	GVINP1	24	26	21	29	43	41	1.6	0.00090972	0.0181593
XM_004937240	PPAP2A	44	20	37	66	50	46	1.6	7.39e-05	0.00203002
NM_205019	K123	88	97	98	209	126	117	1.6	3.41e-11	2.31e-09
XM_423856	TTC38	41	34	24	59	42	58	1.6	8.8e-05	0.00237533
NM_204807	EPAS1	164	125	133	318	167	187	1.6	9.48e-16	9.22e-14
NM_001278135	CREM	24	28	30	75	31	25	1.6	0.000386458	0.00864557
NM_001001472	NFKBIA	373	336	366	898	465	341	1.6	5.1e-37	1.4e-34
XM_001232390	CYSTM1	83	69	61	151	80	106	1.6	1.62e-08	8.4e-07
NM_001030777	C1S	133	159	156	221	231	256	1.6	3.18e-16	3.19e-14
XM_004949702	SNCAIP	50	19	49	53	56	78	1.6	2.9e-05	0.000878594
XM_416457	PNPLA3	102	97	112	112	169	208	1.6	1.47e-11	1.03e-09
NM_001001615	CDH2	32	20	26	36	41	45	1.6	0.000779928	0.0159134
NM_204387	CREM	33	37	36	92	41	34	1.6	7.95e-05	0.00217284
NM_204923	PPP1R9B	26	29	27	39	41	49	1.6	0.000524459	0.0112135
NM_001037838	DNASE2B	141	159	142	259	187	250	1.6	1.07e-15	1.02e-13
NM_205317	CA2	328	215	149	557	182	349	1.6	1.39e-23	2.14e-21
NM_001199709	SPRED1	52	40	36	69	64	69	1.6	1.67e-05	0.000539746
XM_003641501	HTRA1	186	133	138	374	156	188	1.6	5.22e-16	5.18e-14
NM_001278044	PLA2G5	131	93	132	223	157	179	1.6	8.83e-13	6.76e-11
NM_205495	LGALS1	322	150	206	267	316	480	1.6	7.12e-23	1.07e-20
NM_204119	EDNRA	46	34	39	53	65	68	1.6	3.83e-05	0.00112255
XM_418690	ARL4A	207	212	223	616	206	184	1.6	1.28e-21	1.81e-19
NM_204489	MRAS	58	48	67	128	69	74	1.6	7.41e-07	3.07e-05
NM_001277703	PERP	218	256	191	107	441	488	1.6	6.86e-22	9.96e-20
XR_139999	LOC418170	53	38	45	87	64	60	1.6	1.42e-05	0.000465008
NM_001001462	SDC2	66	60	85	146	87	96	1.6	7.31e-08	3.53e-06
NM_001030754	HEBP1	89	91	95	231	104	91	1.6	1.05e-09	6.07e-08
NM_204395	RGS2	107	103	93	258	119	91	1.5	1.71e-10	1.08e-08
XM_424730	PPAP2A	45	22	36	69	48	43	1.5	0.00019926	0.00486395
XM_425997	CHN2	33	29	25	55	40	38	1.5	0.000709576	0.0146402
NM_205022	F10	51	58	50	103	84	59	1.5	4.21e-06	0.000152344
NM_001277420	TMEM55A	76	53	59	94	90	106	1.5	6.54e-07	2.75e-05
NM_204420	MMP2	132	154	161	214	212	263	1.5	1.86e-14	1.6e-12
NM_001205005	GNG10	69	42	63	71	82	114	1.5	1.88e-06	7.25e-05
XM_418662	TFPI2	110	65	91	171	100	139	1.5	3.89e-09	2.14e-07
XM_419515	CYP1B1	64	58	49	112	86	66	1.5	2.3e-06	8.74e-05
NM_205086	FTH1	6429	5789	5137	12724	7245	6709	1.5	0	0
XM_425456	LOC427882	23	33	41	56	56	37	1.5	0.000388145	0.00867673
NM_001199386	C3H6ORF72	181	174	173	379	225	207	1.5	1.31e-16	1.37e-14
NM_001030541	POSTN	49	75	82	85	88	141	1.5	3.09e-07	1.36e-05
NM_204571	IL15	126	101	160	267	148	176	1.5	2.28e-12	1.71e-10
NM_001004406	CFL2	54	41	52	82	61	84	1.5	1.4e-05	0.000459398
XM_004943310	PLOD2	36	33	36	59	54	47	1.5	0.000270156	0.00632217
NM_001199584	GALNTL4	29	38	40	64	50	50	1.5	0.000231569	0.0055022
NM_204354	DUSP6	34	34	37	41	58	61	1.5	0.000273726	0.00639555
NM_001160428	FADS2	68	69	51	61	101	125	1.5	1.12e-06	4.46e-05
NM_001029849	RHOC	57	55	47	100	84	59	1.5	7.75e-06	0.000267842
XM_419213	PENK	68	78	66	126	112	85	1.5	2.85e-07	1.26e-05
NM_001199453	THBS1	36	41	40	95	37	45	1.5	0.000152157	0.00380562
XM_422695	PLOD2	36	33	36	59	54	46	1.5	0.000325867	0.00744843
NM_001005431	FKBP5	1035	915	1119	3462	769	428	1.5	1.51e-83	1.01e-80
XM_415967	FAM185A	31	32	34	78	30	38	1.5	0.000611369	0.0128114
NM_001257346	RRBP1	70	51	45	84	50	118	1.5	6.92e-06	0.000240448
XM_414247	NT5DC2	47	48	41	89	50	68	1.5	5.13e-05	0.00146389
XR_210419	LOC101751252	123	92	99	207	142	126	1.5	8.14e-10	4.78e-08
NM_205308	FABP7	126	72	83	148	142	134	1.5	6.91e-09	3.71e-07
NM_206983	PLA2R1	47	56	60	120	60	65	1.5	1.13e-05	0.000379036
XM_417981	CD55	34	38	25	48	35	63	1.5	0.000737568	0.0151753
NM_001004373	PNAT3	60	66	59	92	86	100	1.5	3.22e-06	0.000119006
NM_001278073	SH2D1B	247	132	203	368	274	235	1.5	1.72e-16	1.79e-14
XM_419972	SDC1	78	68	68	105	99	116	1.5	7.1e-07	2.96e-05
NM_204297	HIF1A	124	117	119	210	165	163	1.5	1.3e-10	8.29e-09
XM_419065	GALNT12	45	31	41	71	52	53	1.5	0.000260539	0.00612143
XM_004941278	MS4A15	36	27	35	62	38	46	1.5	0.000849592	0.0171097
NM_001031229	ACTA2	205	190	197	287	265	333	1.5	2.77e-16	2.81e-14
XM_001233389	LOC770077	44	34	41	62	51	63	1.5	0.000256043	0.00602059
XM_004935902	CTSB	101	82	79	157	109	125	1.5	5.97e-08	2.92e-06
XM_004935901	CTSB	98	80	77	153	107	121	1.5	9.12e-08	4.34e-06
XM_004935903	CTSB	102	83	80	158	110	126	1.5	5.53e-08	2.72e-06
XM_004935898	CTSB	95	78	75	149	104	117	1.5	1.48e-07	6.86e-06
NM_001178144	PID1	48	33	54	95	62	44	1.5	0.000105495	0.00277767
XM_004935897	CTSB	93	76	74	145	101	115	1.5	2.04e-07	9.22e-06
XM_004935900	CTSB	95	78	75	148	104	118	1.5	1.5e-07	6.93e-06
XM_004935899	CTSB	96	79	76	150	105	119	1.5	1.3e-07	6.1e-06
XM_419723	IL20RA	185	113	125	304	175	151	1.5	7.23e-12	5.18e-10
XM_420745	C4ORF34	58	56	60	92	78	89	1.5	1.22e-05	0.000405404
XM_004944381	NT5DC2	54	58	48	102	57	78	1.5	3.1e-05	0.000933155
NM_001031289	JUN	173	188	166	395	189	198	1.5	3.93e-14	3.31e-12
NM_001277628	CLN6	57	48	59	81	76	87	1.5	2.64e-05	0.00081193
XM_424811	CD274	55	52	47	84	74	70	1.5	5.08e-05	0.00145354
NM_204847	FKBP9	59	54	43	59	78	94	1.5	4.92e-05	0.00141633
NM_001271939	PGRMC1	135	137	103	241	158	153	1.5	3.69e-10	2.24e-08
NM_001277570	HYI	70	47	67	77	84	110	1.5	1.16e-05	0.000389508
NM_205023	SPI1	237	236	224	327	319	382	1.5	1.35e-17	1.54e-15
XM_415582	TMEM220	37	49	37	56	40	85	1.5	0.0003382	0.00769451
NM_001277354	CH25H	49	40	47	87	62	50	1.5	0.000190191	0.00466577
NM_001031604	MTAP	261	204	264	198	380	492	1.5	4.87e-18	5.81e-16
NM_001001296	ISG12-2	374	349	306	410	488	611	1.5	1.15e-24	1.86e-22
NM_001006431	PLS3	136	133	128	257	162	161	1.5	2.08e-10	1.3e-08
NM_204665	CD40	73	57	48	97	84	78	1.5	2.14e-05	0.000675447
NM_001197037	PPDPF	382	271	303	573	288	538	1.5	7.06e-23	1.07e-20
NM_214591	LGALS3	84	77	57	162	86	72	1.5	2.75e-06	0.000103026
XM_004949012	SEC11C	83	71	82	84	131	130	1.5	1.1e-06	4.41e-05
XM_417033	EPSTI1	58	56	50	80	70	90	1.5	4.97e-05	0.00142583
XM_416305	RIC8B	261	293	320	630	324	324	1.5	7.22e-21	9.94e-19
XM_426159	RCN1	43	51	51	45	77	89	1.5	0.000140896	0.00356328
NM_001012846	ACSBG2	338	418	408	569	514	619	1.5	3.25e-27	5.84e-25
XR_212345	LOC101750134	40	42	43	69	58	55	1.5	0.000424928	0.00933606
XR_213890	LOC101748700	62	57	64	84	66	115	1.5	2.08e-05	0.000659458
NM_205312	ETS2	140	107	128	273	145	129	1.5	1.22e-09	6.97e-08
XM_420645	TIFA	77	79	86	177	91	84	1.5	1.13e-06	4.52e-05
NM_001012554	WWP1	53	58	55	116	62	63	1.5	5.82e-05	0.00163334
XM_004944454	RASSF1	139	75	87	131	172	135	1.5	6.02e-08	2.93e-06
NM_001044666	GADD45B	247	145	167	401	210	201	1.5	1.59e-13	1.29e-11
NM_001024582	CD1B	46	48	48	80	59	66	1.5	0.00021729	0.0052049
XR_211949	NUS1	36	52	46	82	60	53	1.5	0.000324566	0.00743021

## Sheet: d
Down-expressed DETs at 36 hpt
ID	Gene Symbol	RPKM						Fold change	P-value	Q-value (Benjamini – Hochberg)
		0hpt-1	0hpt-2	0hpt-3	36 hpt-1	36hpt-2	36hpt-3
XR_210420	LOC101751536	5	9	9	0	1	1	-8.1	2.78e-05	0.00084927
XR_211609	LOC101751579	32	21	3	3	2	4	-6.9	4.46e-10	2.69e-08
NM_213578	THRSPB	18	17	4	6	1	2	-4.3	1.23e-05	0.000408638
XR_212254	LOC101747510	18	18	5	0	5	5	-4.2	1.1e-05	0.000370341
XR_210670	LOC101749667	18	11	12	0	7	6	-3.3	7.96e-05	0.00217354
NM_001277563	FAM183A	14	13	5	5	1	4	-3.1	0.000815569	0.0165148
NM_001031457	AGRP	11	11	12	4	2	5	-3.1	0.000678855	0.0140952
NM_001048079	CNTNAP5	5	33	4	10	2	3	-3	0.000204104	0.00494938
NM_001001311	KRT14	46	16	15	7	10	13	-2.6	4.23e-06	0.000152983
XM_004948718	C28H19orf77	52	54	57	30	29	8	-2.4	7.11e-10	4.23e-08
NM_001195477	KRT222	29	93	49	27	19	25	-2.4	3.07e-10	1.89e-08
XR_211736	LOC101747976	36	24	22	18	10	7	-2.3	3.03e-05	0.000913176
XM_004941916	LOC100858635	104	92	110	34	58	47	-2.2	6.13e-15	5.57e-13
XM_001235027	FAM101A	49	53	39	25	19	19	-2.2	1.31e-07	6.12e-06
XM_003641898	LOC100858970	16	22	21	5	6	17	-2.1	0.000911896	0.0181781
NM_205316	CALB2	81	65	65	40	23	37	-2.1	7.63e-10	4.52e-08
NM_001257257	DCLK1	42	13	38	21	7	17	-2.1	5.93e-05	0.00166255
XM_419627	FNDC1	168	27	131	96	27	37	-2	2.24e-13	1.79e-11
XM_423728	CTSG	691	426	417	374	197	197	-2	4.86e-54	1.91e-51
XM_426557	CD163L1	93	76	53	61	31	25	-1.9	2.85e-08	1.43e-06
NM_001277417	RBP2	205	204	94	161	91	12	-1.9	6.86e-17	7.37e-15
XM_004939856	NPBWR1	81	45	66	34	35	31	-1.9	2.53e-07	1.13e-05
XM_419201	NPBWR1	84	47	70	36	36	33	-1.9	1.98e-07	9e-06
XM_004938300	LOC418424	54	52	45	21	33	26	-1.9	1.44e-05	0.000297418
XR_212509	LOC101749984	10	75	70	35	30	20	-1.8	1.71e-05	0.000551248
XR_211160	LOC101747273	41	27	25	26	13	13	-1.8	0.000957476	0.0189457
NM_001162406	PLTP	52	57	49	35	27	27	-1.8	2.14e-05	0.000675033
XM_004938301	LOC418424	66	44	89	28	46	40	-1.8	3.98e-06	0.000144845
XM_004936112	LOC100858187	116	77	55	33	44	66	-1.7	3.38e-07	1.47e-05
NM_204502	FSTL4	43	44	47	20	22	36	-1.7	0.000212702	0.00512416
XR_210161	LOC101749087	441	230	182	123	200	170	-1.7	1.11e-20	1.52e-18
XM_003641214	LOC100858187	122	79	58	35	49	68	-1.7	4.87e-07	2.09e-05
XM_428306	SERINC4	104	71	55	24	70	41	-1.7	2.2e-06	8.38e-05
XM_416110	E2F7	68	85	77	26	47	63	-1.7	2.18e-06	8.3e-05
XR_210503	LOC101749277	121	140	110	53	81	84	-1.7	2.36e-09	1.31e-07
XM_426423	CHST1	323	362	427	158	230	274	-1.7	2.72e-24	4.27e-22
XM_004938333	LOC101752250	47	49	45	21	40	24	-1.7	0.000420092	0.00926436
NM_001044638	CENPM	189	252	225	105	142	159	-1.6	4.82e-14	4.05e-12
XM_003642852	LOC100858798	557	716	623	267	376	513	-1.6	5.44e-37	1.49e-34
NM_001045832	CCL5	90	89	113	61	59	60	-1.6	6.87e-07	2.87e-05
XR_213593	LOC419545	5006	5336	4663	3177	3017	2983	-1.6	9.92e-277	4.17e-273
XM_003642894	LOC100859467	50	63	57	65	19	21	-1.6	0.000175122	0.0043249
XM_413836	HOMER2	62	53	79	35	38	46	-1.6	6.65e-05	0.00184274
NM_204607	IKZF2	300	312	262	184	181	175	-1.6	3.79e-17	4.14e-15
XM_004936795	LOC772243	798	580	454	425	479	237	-1.6	5.83e-33	1.36e-30
XM_004947275	LOC101749430	217	323	282	175	180	159	-1.6	2.09e-15	1.95e-13
XM_417696	UBXN11	537	540	511	295	362	348	-1.6	3.02e-27	5.46e-25
NM_001080860	TUBB2C	3648	4519	3603	1689	2888	2896	-1.6	1.29e-187	2.53e-184
NM_001199572	CDC25A	80	93	80	42	60	60	-1.6	2.31e-05	0.0007195
XM_420512	ENPP6	88	62	62	53	41	41	-1.6	3.44e-06	8.19e-05
NM_001030928	KIF18B	114	119	108	58	72	88	-1.6	1.09e-06	4.37e-05
NM_001030945	CCNE2	108	175	167	61	100	127	-1.6	2.39e-08	1.22e-06
NM_001031487	FUT4	82	86	72	52	57	47	-1.5	6.38e-05	0.00177565
XM_422197	ASPM	282	379	353	155	234	269	-1.5	2.5e-16	2.55e-14
NM_205330	INCENP	366	459	430	193	282	339	-1.5	9.67e-20	1.27e-17
NM_001257369	TP53I11	752	657	591	483	335	481	-1.5	2.34e-30	4.69e-28
NM_001079753	PRC1	326	387	372	157	266	282	-1.5	3.36e-17	3.69e-15
NM_001252162	CDKN3	147	204	177	70	110	163	-1.5	4.42e-09	2.41e-07
NM_001044677	MIS12	219	286	221	101	162	210	-1.5	7.81e-12	5.56e-10
XM_004934657	APOO	117	53	95	85	48	40	-1.5	3.93e-05	0.00115038
XM_004934655	APOO	115	52	93	83	47	39	-1.5	4.78e-05	0.00137986
NM_001012909	ARHGAP19	141	204	174	86	110	144	-1.5	1.1e-08	5.85e-07
XM_420670	CENPE	198	266	242	113	166	184	-1.5	2.8e-11	1.9e-09
NM_001277838	OGG1	94	123	97	59	65	83	-1.5	1.19e-05	0.000399077
NM_001277363	GAS2L3	90	100	84	46	57	78	-1.5	5.08e-05	0.00145433
NM_001204932	APITD1	332	407	334	170	242	299	-1.5	1.1e-15	1.04e-13
NM_204898	TK1	603	824	781	354	477	634	-1.5	2.01e-30	4.06e-28
XM_004946830	FBXO39	85	98	106	51	62	79	-1.5	3.47e-05	0.00103136
NM_001012783	KIF20A	158	214	178	71	143	152	-1.5	1.21e-08	6.34e-07
NM_001006257	JAM2	58	83	142	75	71	42	-1.5	4.63e-05	0.00134269
NM_001006536	CDC20	583	625	680	320	456	481	-1.5	6.18e-26	1.05e-23
XM_419364	ALK	174	168	148	93	118	116	-1.5	8.26e-08	3.96e-06
XM_004935754	RRM2	210	306	261	107	183	227	-1.5	1.52e-11	1.05e-09
XM_004935755	RRM2	212	309	263	108	185	229	-1.5	1.21e-11	8.48e-10
XM_001231544	RRM2	213	310	264	109	185	230	-1.5	1.18e-11	8.25e-10
XM_004935753	RRM2	201	294	250	103	176	218	-1.5	4.22e-11	2.83e-09
NM_204938	APOA4	215	154	135	213	95	27	-1.5	6.02e-08	2.93e-06
XM_004940187	ALK	169	163	144	90	115	113	-1.5	1.39e-07	6.45e-06
NM_001031378	LOC426385	50	81	70	24	49	61	-1.5	0.000644674	0.0134328
NM_001007892	CDK6	156	256	291	150	124	195	-1.5	2e-10	1.25e-08
XM_004939122	CSRNP1	471	459	419	264	317	322	-1.5	1.44e-18	1.78e-16
NM_001012955	FOXM1	321	481	447	224	276	338	-1.5	3.5e-17	3.83e-15
XM_418244	PGPEP1	708	664	595	395	451	474	-1.5	5.48e-06	0.000125214
NM_001031230	KIF11	603	850	819	360	523	643	-1.5	1.21e-29	2.4e-27
NM_205239	CCNB3	638	779	750	407	473	575	-1.5	2.41e-28	4.53e-26
NM_001199597	RTKN2	113	172	175	80	102	127	-1.5	4.03e-07	1.74e-05
NM_001199648	SGOL1	276	361	345	173	217	271	-1.5	1.33e-13	1.08e-11
NM_001034818	LIN28B	90	80	86	41	60	71	-1.5	0.000169126	0.00419087
NM_001101037	CENPA	60	122	71	32	59	80	-1.5	0.000194488	0.00475142
NM_205486	HMGB2	5388	6699	6746	3742	4205	4782	-1.5	4.55e-225	1.22e-221
XM_419681	FBXO5	312	410	381	176	257	313	-1.5	1.03e-14	8.97e-13
XM_421822	MKI67	291	430	395	165	269	321	-1.5	8.18e-15	7.35e-13
XM_004942360	MKI67	291	430	395	165	269	321	-1.5	8.09e-15	7.29e-13
XM_004942359	MKI67	290	428	394	165	268	320	-1.5	9.03e-15	8.04e-13
NM_204437	TPX2	711	944	882	414	579	727	-1.5	2.25e-31	4.8e-29
XM_004939121	CSRNP1	508	503	443	293	347	346	-1.5	1.26e-18	1.56e-16
XM_003641643	LOC100857214	103	127	125	58	85	98	-1.5	1.42e-05	0.000463598
NM_204403	BUB1B	340	440	417	212	273	328	-1.5	1.57e-15	1.48e-13
XM_421675	CEP55	116	153	125	70	94	103	-1.5	4.89e-06	0.000175608
NM_204944	AXIN1	108	94	77	115	29	45	-1.5	0.000128704	0.00328455
NM_001277999	PBK	649	772	644	298	512	595	-1.5	1.87e-25	3.12e-23
NM_001031193	NUSAP1	788	1020	1040	434	702	805	-1.5	3e-34	7.49e-32
XM_004942842	LOC100857214	101	125	122	57	84	96	-1.5	2.19e-05	0.000688496
XM_420459	INTU	87	92	93	61	57	68	-1.5	0.000174664	0.00431722
NM_001109785	HSP90AA1	5402	7372	5083	1803	6301	4097	-1.5	2.58e-202	6.34e-199
NM_205003	HSPA8	6436	8787	5584	2235	6795	5196	-1.5	1.76e-234	6.47e-231
NM_204791	TOP2A	150	161	173	100	96	135	-1.5	6.44e-07	2.71e-05
XM_004948957	UHRF1	320	443	409	184	280	339	-1.5	1.08e-14	9.36e-13
NM_001097614	DIO1	98	73	100	74	57	54	-1.5	0.000204092	0.00495318
NM_205285	LMNB2	564	781	692	300	472	626	-1.5	3.58e-24	5.55e-22
XM_003640927	LOC100858990	299	288	279	168	213	215	-1.5	4.14e-11	2.79e-09
XM_418530	CSRNP1	509	504	444	298	352	351	-1.5	1.32e-17	1.51e-15
XM_004948956	UHRF1	321	443	410	186	280	342	-1.5	2.18e-14	1.87e-12
NM_001114081	CCR6	277	254	352	185	225	199	-1.5	3.94e-11	2.66e-09
XM_004948958	UHRF1	335	461	429	193	294	357	-1.5	8.81e-15	7.87e-13
XM_418269	UHRF1	336	463	430	194	295	358	-1.5	7.95e-15	7.18e-13
XM_004947917	H2AFX	66	116	77	45	53	81	-1.5	0.000360191	0.00811339

## Sheet: e
Up-expressed DETs at 72 hpt
ID	Gene Symbol	RPKM						Fold change	P-value	Q-value (Benjamini – Hochberg)
		0hpt-1	0hpt-2	0hpt-3	72hpt-1	72hpt-2	72hpt-3
XR_210193	LOC101748638	2	2	2	25	17	18	11.1	5.27e-13	2.75e-11
XM_413756	CA12	4	4	8	40	68	68	11.1	1.68e-34	2.32e-32
XR_212689	LOC101752309	0	0	2	2	11	10	10.6	9.65e-06	0.000215117
NM_001081704	HBE	0	9	9	45	5	112	9.3	5.55e-30	7.05e-28
NM_001167744	CKMT2	0	3	1	8	28	5	9.2	1.14e-08	3.92e-07
NM_204668	ATOH7	0	0	2	7	2	6	8.2	0.00056248	0.00811221
XR_212553	LOC101749796	0	2	2	12	13	13	7.9	6.65e-08	2.09e-06
NM_001277900	GRP	2	5	5	22	22	50	7.6	1.04e-16	7.09e-15
XM_003642237	LOC425214	1	1	1	2	21	1	7.3	3.78e-05	0.000739566
XM_003642327	LOC417386	20	11	14	79	49	170	6.7	3.63e-46	6.95e-44
XM_004941917	LOC101751249	0	0	4	0	11	11	6.3	0.000124951	0.00217698
NM_205482	HAPLN1	3	5	1	27	11	12	5.6	3.86e-08	1.25e-06
XM_003642832	LOC772158	6	2	2	12	41	5	5.4	4.21e-09	1.54e-07
NM_204890	SCD	16	17	25	105	119	78	5.1	1.04e-39	1.63e-37
XM_415578	MYH1D	1	1	3	4	17	5	5	0.000118638	0.00206943
XM_001231408	MYH1F	2	2	2	4	18	6	4.8	9.8e-05	0.0017419
XM_004940462	DST	76	68	71	352	312	351	4.7	1.39e-120	7.09e-118
NM_001101830	NOX1	26	33	24	173	102	109	4.6	3e-46	5.78e-44
XM_004945665	LOC101748132	4	2	2	5	16	16	4.6	7.66e-06	0.000173143
NM_001031489	HBE1	1350	453	367	3321	3420	3255	4.6	0	0
XM_004940258	LOC101751875	3	1	3	7	16	9	4.4	5.7e-05	0.00106201
XM_004948460	LOC101751643	0	4	8	11	11	28	4.4	4.73e-07	1.32e-05
XM_416433	LOC418204	1	4	1	14	8	5	4.3	0.00029543	0.00461281
NM_204370	CAV3	2	6	6	23	29	12	4.2	2.16e-08	7.22e-07
XM_424455	LIPG	34	50	36	172	180	155	4.2	6.2e-56	1.37e-53
NM_204228	MYH1B	4	2	8	13	34	13	4.1	9.48e-08	2.91e-06
XM_429316	LOC415325	53	27	24	164	82	166	3.9	7.5e-43	1.32e-40
XM_426208	RSAD2	11	7	8	21	34	40	3.8	1.24e-10	5.25e-09
NM_001199656	CHAC1	213	227	173	839	561	837	3.7	1.86e-208	1.96e-205
NM_001010842	HSP25	30	26	47	87	136	153	3.6	1.81e-36	2.66e-34
XR_210810	LOC100859348	4	9	12	38	26	25	3.6	1.04e-09	4.08e-08
NM_001004375	HBAD	15444	5360	3744	26500	32581	29277	3.6	0	0
XM_416914	IL1R2	10	11	7	31	34	36	3.6	8.11e-11	3.52e-09
NM_204263	IGJ	63	61	61	173	293	193	3.6	1.72e-61	4.23e-59
NM_205052	CD72	9	9	22	45	62	36	3.6	1.72e-14	1.03e-12
XM_001234018	SMPX	2	2	4	7	17	6	3.5	0.00044371	0.00659946
XM_004939297	SAMD9L	8	10	6	22	37	27	3.5	3.82e-09	1.4e-07
XM_004939298	SAMD9L	8	10	6	21	36	26	3.5	5.18e-09	1.88e-07
XM_004942326	PPAPDC1A	6	9	5	34	12	22	3.5	1.42e-07	4.25e-06
NM_001001741	CCK	99	147	120	308	237	744	3.5	3.74e-116	1.78e-113
XM_001234325	XKRX	10	17	9	53	39	31	3.5	1.51e-12	7.6e-11
XM_003640514	SMPX	2	2	4	7	17	6	3.5	0.000463916	0.00686535
XM_004940699	XKRX	11	20	10	63	45	36	3.5	1.9e-14	1.12e-12
XM_426544	PPAPDC1A	6	9	5	35	13	22	3.5	1.14e-07	3.45e-06
XM_004942834	LOC424199	6	8	4	23	17	21	3.5	7.51e-07	2.01e-05
XM_422045	LOC424199	8	10	5	29	22	27	3.5	2.01e-08	6.75e-07
XM_004940698	XKRX	11	19	10	59	43	34	3.5	1.61e-13	8.75e-12
NM_001199519	MAT1A	5	8	9	18	27	30	3.5	4.91e-08	1.57e-06
NM_001277676	TACSTD2	0	5	6	10	20	9	3.4	7.72e-05	0.001401
NM_205105	EPHA5	3	7	4	19	17	13	3.4	1.4e-05	0.000302523
XM_003642214	LOC100858984	4	3	3	13	9	13	3.4	0.00020252	0.00333711
XM_004940849	IL1RAPL2	4	4	4	22	9	12	3.4	4.28e-05	0.000829863
XM_420348	IL1RAPL2	5	5	5	25	10	13	3.3	1.72e-05	0.000364751
XR_213760	LOC101749092	3	5	3	3	18	18	3.3	0.000134888	0.00232536
XM_004940847	IL1RAPL2	5	5	5	24	10	13	3.3	2.32e-05	0.000474959
XM_004940848	IL1RAPL2	5	5	5	24	11	14	3.3	1.8e-05	0.000379309
NM_001031446	CD72	8	2	7	16	23	14	3.2	9.34e-06	0.000208479
XM_421619	MYOZ1	2	3	5	10	14	7	3.2	0.000855293	0.0116836
XM_003641476	LDB3	2	4	6	9	21	9	3.2	0.000166266	0.00280397
NM_204464	RHAG	35	29	14	72	110	64	3.2	5.25e-21	4.61e-19
XM_004942083	MYOZ1	1	3	5	10	14	6	3.2	0.000972231	0.0130571
XM_417393	EPB42	34	17	13	71	80	52	3.1	1.77e-17	1.27e-15
XR_210498	LOC101747833	23	24	17	84	78	37	3.1	4.79e-17	3.34e-15
NM_205323	ACTN2	19	31	47	61	172	62	3.1	7.09e-24	6.97e-22
XM_003642972	LOC100859051	7	8	3	16	23	19	3.1	1.06e-05	0.000233273
NM_001006438	MSMO1	194	267	196	708	717	569	3	1.27e-149	7.79e-147
XM_004943638	LOC415325	40	21	15	83	53	95	3	9.04e-19	7.03e-17
XM_001232431	PYCR2	26	25	27	73	49	112	3	8.84e-19	6.89e-17
XM_004946304	PYCR2	24	23	25	67	46	104	3	1.65e-17	1.19e-15
XM_004946303	PYCR2	25	24	25	69	47	106	3	6.23e-18	4.62e-16
NM_205041	OASL	97	80	72	219	298	226	3	5.62e-56	1.25e-53
NM_205290	HSPB1	13	16	32	50	86	49	3	4.21e-15	2.61e-13
NM_001277881	LOC419390	53	73	64	207	178	180	3	1.52e-42	2.65e-40
XM_004946305	PYCR2	22	18	21	53	39	89	3	1.3e-14	7.78e-13
NM_001079481	ACTC1	58	60	74	127	278	163	3	2.75e-42	4.75e-40
XR_210719	LOC101751737	7	3	7	32	10	7	2.9	7.61e-05	0.00138317
XM_421662	IFIT5	103	107	88	238	317	303	2.9	4.19e-61	1e-58
XM_004937842	SPIC	5	6	8	17	23	14	2.9	3.8e-05	0.000743459
XM_414685	BHMT	27	18	43	47	132	74	2.9	3.47e-19	2.77e-17
XM_004949615	HEMGN	9	5	3	13	15	20	2.9	0.000104145	0.00183728
NM_001030966	INSIG1	97	153	145	417	410	305	2.9	2.01e-79	6.22e-77
XM_419937	CMPK2	28	27	22	56	84	81	2.9	7.97e-17	5.5e-15
XM_425488	SPIC	5	6	8	17	23	14	2.9	3.94e-05	0.000770513
XM_422851	LOC425049	4	11	5	19	19	18	2.9	2.83e-05	0.000565918
XM_004934596	HSF2BP	3	8	7	13	21	19	2.9	4.47e-05	0.000863586
XM_425505	LOC427933	8	8	7	9	41	16	2.8	6.34e-06	0.000146061
NM_001037837	TNFAIP6	7	12	9	23	31	25	2.8	8e-07	2.13e-05
XM_417682	SLC25A37	67	25	30	124	104	115	2.8	1.47e-24	1.5e-22
NM_204720	CCL4	11	1	1	9	15	16	2.8	0.000529822	0.00769391
NM_205411	HMGCS1	143	238	146	519	556	402	2.8	8.28e-100	3.21e-97
NM_204609	MX1	30	29	27	55	109	77	2.8	1.07e-17	7.82e-16
XM_004939167	IDI1	31	50	39	127	108	101	2.8	5.33e-24	5.29e-22
XM_418561	IDI1	31	50	39	127	108	101	2.8	5.72e-24	5.66e-22
XM_001233397	C27H17ORF105	0	16	3	16	16	22	2.8	5.56e-05	0.001039
XM_004939168	IDI1	30	49	37	122	104	98	2.8	3.97e-23	3.78e-21
XM_004940078	LOC101747868	14	18	24	37	72	48	2.8	7.4e-12	3.49e-10
NM_001039287	ACAT2	27	33	27	75	98	67	2.7	3.73e-17	2.62e-15
XM_004935577	STX11	2	7	5	9	19	11	2.7	0.000729808	0.0101914
XM_003642161	LOC427652	6	6	4	14	11	17	2.7	0.000464724	0.00687386
XM_004945414	LOC427652	6	6	4	14	11	17	2.7	0.000470078	0.00693565
NM_001277703	PERP	218	256	191	624	610	575	2.7	1.41e-116	6.83e-114
NM_001109785	HSP90AA1	5402	7372	5083	11172	19944	17422	2.7	0	0
NM_205291	SERPINH1	280	278	263	742	802	675	2.7	4.18e-141	2.42e-138
XM_003642480	LOC100858089	8	12	8	15	30	30	2.7	3.08e-06	7.52e-05
NM_001252272	PSPH	65	99	69	132	137	357	2.7	1.17e-40	1.9e-38
XM_004934594	HSF2BP	3	8	7	13	18	18	2.7	0.000213469	0.00348828
XM_416754	HSF2BP	3	9	7	13	19	18	2.7	0.000177241	0.00296027
NM_204282	ID4	49	34	61	129	121	134	2.7	2.18e-25	2.3e-23
NM_001004376	HBAA	36924	11225	8697	50366	50307	51003	2.7	0	0
NM_001031539	ELOVL6	40	48	40	119	121	101	2.7	1.16e-22	1.08e-20
XM_004939940	LOC100858989	28	49	13	82	81	78	2.7	1.87e-16	1.26e-14
XR_212521	LOC101747531	15	4	9	21	23	29	2.7	6.32e-06	0.000145813
NM_204526	CASQ2	15	20	26	42	89	31	2.7	1.71e-11	7.94e-10
NM_001044632	MYL1	122	294	382	570	1077	463	2.6	2.27e-129	1.2e-126
XM_004948409	TSPO2	26	11	8	35	55	29	2.6	9.53e-09	3.3e-07
NM_205282	LPL	39	23	29	107	57	75	2.6	5.07e-16	3.31e-14
XM_429539	LOC417973	26	15	14	36	67	43	2.6	2.17e-10	9.05e-09
XM_421196	LOC423277	31	17	18	52	86	34	2.6	5.76e-12	2.74e-10
NM_001007488	TLR1LA	4	7	7	12	19	16	2.6	0.000368993	0.00562728
NM_001039598	COLEC10	20	17	31	40	69	71	2.6	2.32e-12	1.14e-10
XM_418037	TSPO2	24	10	8	32	50	27	2.6	6.02e-08	1.91e-06
XM_004948410	TSPO2	24	10	8	32	50	27	2.6	5.98e-08	1.9e-06
NM_213577	THRSP	70	41	54	194	138	96	2.6	5.95e-27	6.91e-25
NM_001277405	ANKRD22	16	29	18	57	39	67	2.6	3.58e-11	1.61e-09
NM_205046	XCL1	31	37	32	75	87	100	2.6	5.72e-17	3.98e-15
NM_205445	TUBB1	99	44	43	160	205	116	2.6	7.2e-30	9.11e-28
XM_430508	HEMGN	11	6	3	19	16	16	2.6	0.000238492	0.00384181
XM_424846	PSAT1	12	18	14	36	21	55	2.5	7.52e-08	2.34e-06
XM_417826	MFSD2A	50	57	50	152	134	113	2.5	3.24e-24	3.25e-22
XM_418302	JPH1	10	11	14	31	26	30	2.5	2.2e-06	5.51e-05
NM_204278	TLR2-1	19	14	19	28	44	59	2.5	6.48e-09	2.32e-07
XM_004947041	LOC100858089	8	13	9	15	31	30	2.5	1.19e-05	0.000261159
NM_001031360	MTHFD2	129	138	119	363	214	383	2.5	1.9e-54	4.18e-52
XM_426007	ENTPD3	9	7	6	18	15	21	2.5	0.000227219	0.00369046
XM_426218	GVINP1	24	26	21	69	75	29	2.5	5.83e-11	2.57e-09
XR_210418	LOC101751111	4	10	7	16	18	18	2.5	0.000332444	0.00513633
XM_425039	FBP2	23	17	17	38	46	54	2.4	7.18e-09	2.53e-07
NM_001001296	ISG12-2	374	349	306	797	938	783	2.4	2.1e-135	1.17e-132
NM_001159698	HSPH1	243	280	231	444	675	725	2.4	1.63e-99	6.24e-97
NM_001031276	VTG2	75	57	41	122	161	138	2.4	5.07e-24	5.05e-22
NM_001006278	MMP7	49	46	43	51	200	89	2.4	1.28e-19	1.04e-17
XM_004949179	PSAT1	11	17	13	32	18	49	2.4	9.59e-07	2.52e-05
XM_001233590	LOC770260	4	12	13	19	36	14	2.4	4.5e-05	0.000867374
XM_004945449	LOC770260	3	8	9	14	26	10	2.4	0.000565866	0.0081451
XM_004939432	ENTPD3	7	8	7	18	16	18	2.4	0.00048344	0.00710081
NM_205450	TNNC2	144	306	404	471	1141	438	2.4	5.84e-107	2.53e-104
XM_426425	RHOV	8	6	7	16	19	17	2.4	0.000499609	0.00730554
XR_213854	LOC101751718	7	12	2	16	9	25	2.4	0.000662155	0.0093485
NM_204126	SREBF1	34	45	27	85	103	65	2.4	2.46e-14	1.43e-12
NM_204922	TNNT3	70	122	199	218	472	229	2.4	2.26e-47	4.51e-45
NM_001030579	SLC7A5	134	119	112	272	146	440	2.4	3.6e-44	6.63e-42
NM_205317	CA2	328	215	149	480	655	482	2.3	8.18e-81	2.62e-78
XM_001233434	BAG3	35	38	31	64	75	104	2.3	1.68e-13	9.09e-12
XM_004940760	NSDHL	25	40	30	79	86	58	2.3	2.36e-12	1.16e-10
XM_420773	FGFBP1	27	49	32	67	71	111	2.3	1.3e-13	7.1e-12
NM_001011691	TLR3	20	18	19	38	50	44	2.3	8.71e-08	2.69e-06
XM_420279	NSDHL	29	45	35	89	96	66	2.3	1.4e-13	7.62e-12
XM_004940759	NSDHL	29	47	35	91	98	67	2.3	7.24e-14	4.03e-12
NM_001030977	ASNS	235	268	281	530	434	841	2.3	2.17e-87	7.45e-85
NM_001031279	SLC6A9	38	34	27	73	75	81	2.3	1.78e-12	8.86e-11
XM_004939433	ENTPD3	7	8	7	17	15	19	2.3	0.000855426	0.01168
NM_001160428	FADS2	68	69	51	161	142	127	2.3	7.19e-22	6.5e-20
XM_001232134	MARCH3	12	14	18	23	41	37	2.3	3.14e-06	7.63e-05
XM_003640811	LOC100858989	67	97	38	155	146	160	2.3	4.62e-23	4.4e-21
NM_205417	TNNI2	65	145	236	266	506	242	2.3	1.1e-48	2.26e-46
XM_428951	NRARP	46	50	45	119	106	94	2.3	2.19e-16	1.46e-14
NM_205489	HBG2	28989	8980	6982	35550	33769	32387	2.3	0	0
XR_213526	MMP23B	16	14	11	32	27	33	2.3	1.04e-05	0.000230421
NM_001277701	FABP6	70	100	66	102	202	230	2.3	4.57e-26	5.01e-24
NM_001277700	FABP6	70	100	66	102	202	230	2.3	3.79e-26	4.17e-24
NM_001277494	ST6GALNAC5	21	18	14	42	36	38	2.3	7.71e-07	2.06e-05
XM_422246	SELE	58	47	54	112	143	103	2.3	5.6e-18	4.19e-16
XM_417569	MMP23B	18	14	12	34	29	34	2.2	7.66e-06	0.00017304
XM_004947398	MMP23B	18	14	12	35	29	34	2.2	6.88e-06	0.000157289
NM_204184	MYOG	9	10	11	9	29	28	2.2	0.00021876	0.00357077
NM_204540	SOCS2	33	29	24	56	81	56	2.2	4.06e-10	1.66e-08
NM_204871	IL6ST	125	113	120	224	255	314	2.2	2.32e-36	3.38e-34
XM_421132	DLL4	42	50	44	109	86	104	2.2	2.13e-14	1.25e-12
XM_004941616	DLL4	45	53	47	116	91	110	2.2	3.83e-15	2.39e-13
NM_205009	KRT19	429	394	347	845	794	913	2.2	4.49e-110	2.04e-107
XM_416418	SLCO1B1	10	14	14	16	41	26	2.2	6.57e-05	0.00120887
XM_004947399	MMP23B	19	14	12	35	28	35	2.2	1.36e-05	0.000294396
XM_419170	TAF4B	22	23	18	44	39	54	2.2	2.58e-07	7.46e-06
NM_205152	OVAL	15	20	9	14	53	29	2.2	1.71e-05	0.000362735
NM_204818	GSTA4	94	47	31	122	145	106	2.2	2.96e-17	2.1e-15
NM_204455	SS2	16	20	17	12	61	42	2.2	2.96e-06	7.23e-05
XM_004948473	LOC101749128	23	23	24	54	57	41	2.2	7.08e-08	2.21e-06
NM_001199490	DHCR7	68	86	79	181	176	143	2.2	2.46e-22	2.27e-20
XM_415280	HSPB8	17	17	9	25	33	35	2.1	2.8e-05	0.000561395
XM_419515	CYP1B1	64	58	49	85	124	156	2.1	2.31e-16	1.54e-14
XM_003642215	DYNLL1	9	8	22	16	36	32	2.1	8.84e-05	0.00158285
XR_211975	LOC101751120	7	18	10	19	28	25	2.1	0.000318997	0.00494412
NM_001163245	GPX7	13	16	15	26	32	34	2.1	4.84e-05	0.000920935
NM_001277663	RPL27A	63	41	50	107	96	121	2.1	2.34e-14	1.36e-12
XM_425011	SLC1A3	13	10	9	21	20	27	2.1	0.000585414	0.00837739
XM_004934409	HSPB8	18	17	9	25	32	35	2.1	5.81e-05	0.00108105
XM_001232535	STK32C	10	13	21	30	32	29	2.1	6.59e-05	0.0012122
NM_001044695	SIX2	101	99	86	192	171	230	2.1	2.61e-24	2.63e-22
XM_003640382	LOC100858355	426	187	116	461	688	364	2.1	2.59e-59	6.1e-57
NM_001031011	SLMO1	24	27	23	53	57	42	2.1	2.82e-07	8.13e-06
NM_001277782	PLAC8	12	11	13	27	25	22	2.1	0.000346995	0.00533041
NM_001277413	NECAB1	11	16	10	23	15	40	2.1	0.000241745	0.00388996
XM_001234062	GAMT	12	8	19	29	28	22	2.1	0.000234266	0.0037758
NM_001030777	C1S	133	159	156	290	382	252	2.1	2.41e-36	3.49e-34
XM_004940871	LOC101749809	34	32	34	49	101	56	2.1	3.3e-09	1.22e-07
NM_001031063	ACTA1	122	401	505	575	1055	479	2.1	1.08e-79	3.39e-77
XM_419578	ABCB10	49	42	33	84	88	81	2	6.59e-11	2.89e-09
NM_001277704	LOC421682	52	49	57	97	114	113	2	1.4e-13	7.61e-12
NM_001031447	TARS	189	157	198	349	338	423	2	2.18e-42	3.79e-40
XM_416752	CBS	24	21	19	40	40	50	2	3.17e-06	7.71e-05
NM_204354	DUSP6	34	34	37	72	77	64	2	2.52e-09	9.48e-08
XM_003642560	SFN	89	60	55	143	148	124	2	1.02e-16	7.02e-15
NM_213582	TCLEC2D	32	11	14	25	54	37	2	1.18e-05	0.000258382
NM_001006685	HSPA2	704	865	591	1181	1360	1841	2	1.84e-159	1.23e-156
XM_004938825	SLN	19	43	38	50	96	55	2	8.33e-09	2.91e-07
NM_001278044	PLA2G5	131	93	132	201	240	273	2	1.04e-26	1.17e-24
NM_204586	GJA1	69	45	53	113	90	129	2	3.02e-13	1.61e-11
NM_204745	GATM	9	14	17	20	45	15	2	0.000383156	0.00580425
NM_204775	LY6E	1006	893	912	1762	2021	1812	2	9.93e-194	8.87e-191
XM_425478	GCAT	28	25	28	59	48	52	2	6.04e-07	1.65e-05
XM_004937744	GCAT	27	24	27	57	46	51	2	9.16e-07	2.41e-05
NM_204608	IL18	36	20	38	51	56	78	2	8.01e-08	2.48e-06
NM_001031381	MANSC1	21	21	24	55	40	37	2	5.56e-06	0.000129973
XM_416328	DRAM1	11	12	12	21	26	25	2	0.000838653	0.0114829
NM_001012945	DNAJA1	696	589	531	917	1181	1495	2	2.76e-123	1.43e-120
NM_001178132	FSCN1	37	42	32	64	95	58	2	8.94e-09	3.11e-07
XM_004940479	LOC395611	18	18	19	28	38	42	2	5.12e-05	0.000969735
NM_001201388	CD38	57	68	71	109	144	130	2	3.14e-14	1.8e-12
XM_424401	ANK1	28	29	12	48	45	42	2	7.26e-06	0.000165475
NM_204558	IRF10	62	61	53	118	131	93	1.9	1.02e-12	5.22e-11
XM_417033	EPSTI1	58	56	50	81	134	104	1.9	6.14e-12	2.92e-10
XM_004940478	LOC395611	21	21	23	34	44	48	1.9	1.6e-05	0.000341844
XM_001235593	LOC395611	22	21	23	34	45	49	1.9	1.48e-05	0.0003183
XM_001234898	DRAM1	13	13	12	22	26	26	1.9	0.000994237	0.0133102
XM_003642987	DMRT2	45	41	51	94	74	96	1.9	5.86e-10	2.36e-08
XM_004948726	S1PR4	13	19	14	21	41	26	1.9	0.000370702	0.00564459
XM_004947032	LOC100859257	62	87	42	105	146	117	1.9	3.56e-13	1.89e-11
XR_213145	LOC101747768	38	35	30	54	80	62	1.9	1.31e-07	3.92e-06
NM_001277507	HSD17B7	19	28	19	47	44	34	1.9	2.83e-05	0.000566119
NM_204590	ID1	19	22	29	53	39	39	1.9	1.63e-05	0.000347446
NM_205491	HSPA5	1551	1673	1280	2207	3170	3175	1.9	3.78e-261	5.31e-258
NM_001006184	AACS	103	140	114	249	238	190	1.9	3.03e-22	2.79e-20
NM_205320	AVD	48	23	38	44	87	76	1.9	9.1e-08	2.81e-06
NM_001080106	IL7R	167	206	180	325	380	333	1.9	2.05e-32	2.75e-30
XM_001232954	C8ORF4	87	92	88	166	159	174	1.9	2.12e-16	1.42e-14
NM_204707	SALL1	18	17	18	26	39	34	1.9	0.000267131	0.00424058
NM_205212	MET	17	22	23	40	40	36	1.9	7.42e-05	0.00135252
NM_204866	BCL2A1	99	99	106	162	210	198	1.9	2.26e-18	1.72e-16
NM_001277887	JDP2	61	36	43	78	76	106	1.9	4.5e-09	1.64e-07
XM_003641451	ABHD12B	25	25	25	52	46	42	1.9	1.67e-05	0.000355175
XM_422235	MYOC	24	13	15	28	33	35	1.9	0.000393804	0.00594721
NM_001277506	HSD17B7	21	32	20	51	47	37	1.8	2.87e-05	0.000571825
NM_204697	POPDC3	91	173	112	211	278	206	1.8	2.85e-21	2.53e-19
NM_001030761	PWP1	138	127	142	252	246	250	1.8	1.98e-22	1.84e-20
NM_204485	HMGCR	276	359	284	572	606	510	1.8	2.07e-48	4.21e-46
NM_001006277	N6AMT2	41	43	52	73	85	92	1.8	2.04e-08	6.85e-07
XM_003642028	GPR27	46	57	47	106	95	73	1.8	4.94e-09	1.79e-07
NM_205456	TNC	20	23	26	46	43	37	1.8	7.57e-05	0.00137816
NM_001039294	FDFT1	233	319	244	578	488	383	1.8	7.86e-41	1.28e-38
XM_417164	SLC35F2	58	59	51	105	83	119	1.8	7.78e-10	3.1e-08
NM_001040091	CTLA4	29	29	40	48	67	62	1.8	3.13e-06	7.61e-05
NM_204306	PDGFA	34	30	21	56	49	50	1.8	1.34e-05	0.00028968
XM_413746	DNAJA4	338	405	292	459	736	680	1.8	1.27e-51	2.69e-49
XM_423856	TTC38	41	34	24	50	82	48	1.8	2.88e-06	7.09e-05
XM_003640423	KIAA1644	26	24	16	31	44	45	1.8	0.000129065	0.00223674
XM_419016	SEMA5A	39	46	38	67	75	79	1.8	2.17e-07	6.31e-06
NM_204409	TNFSF8	23	27	16	39	43	37	1.8	0.000146198	0.00249842
XM_416457	PNPLA3	102	97	112	233	166	162	1.8	1.89e-16	1.27e-14
XM_421963	LOC424109	62	53	61	113	89	114	1.8	8.72e-10	3.46e-08
XM_001231772	LYPD2	22	18	25	26	54	38	1.8	0.000187464	0.00311163
NM_001048077	CYP51A1	179	255	208	428	378	345	1.8	1.75e-31	2.29e-29
NM_001277666	LOC100858381	58	62	55	84	139	89	1.8	1.42e-09	5.48e-08
XM_415780	CCLI10	32	14	18	33	28	53	1.8	0.000268038	0.00425268
NM_001012916	HSPD1	1100	1440	1269	2032	2653	2110	1.8	7.09e-174	5.36e-171
NM_205308	FABP7	126	72	83	164	173	164	1.8	2.66e-14	1.54e-12
NM_001145226	IGSF1	27	35	31	50	58	56	1.8	1.3e-05	0.000281989
XM_003642589	SC5DL	19	19	20	34	36	30	1.8	0.000660059	0.00932338
NM_205229	VLDLR	76	62	65	131	104	125	1.8	1.21e-10	5.17e-09
NM_204149	NBL1	327	324	307	630	513	556	1.8	5.58e-44	1.02e-41
XM_004938953	FAM181B	30	32	27	56	52	51	1.8	2.2e-05	0.000453664
NM_204908	BLNK	29	21	26	41	56	38	1.8	9.87e-05	0.00175045
XM_004949223	GAS1	30	29	29	46	54	54	1.8	3.53e-05	0.000697453
XM_418509	TNFRSF14	20	27	24	39	46	40	1.8	0.000204544	0.0033667
XM_003642244	LOC100859100	131	59	88	171	205	112	1.8	2.37e-13	1.27e-11
XM_420204	SLC7A3	144	146	136	267	207	272	1.8	1.4e-19	1.13e-17
XM_003642435	LOC100857331	43	34	54	76	76	77	1.7	6.03e-07	1.65e-05
XM_421744	COL17A1	49	53	53	94	84	91	1.7	6.63e-08	2.08e-06
XM_004941286	CD6	118	85	90	159	184	167	1.7	1.32e-13	7.2e-12
NM_001278088	AASDHPPT	43	40	44	83	81	58	1.7	1.1e-06	2.86e-05
XM_422986	TIMM10	169	163	189	320	278	307	1.7	7.81e-23	7.4e-21
NM_204915	EYA2	21	22	24	35	38	42	1.7	0.000467099	0.00690207
NM_001193638	IFIH1	82	74	76	120	154	129	1.7	5.47e-11	2.42e-09
NM_001001466	RTN1	33	26	28	39	62	50	1.7	6.14e-05	0.00113564
XR_211852	LOC100858809	18	27	17	40	42	25	1.7	0.000781708	0.0108086
XM_001232417	ERAP1	201	137	172	267	323	292	1.7	4.6e-22	4.2e-20
XM_004940680	FHL1	12	24	34	35	59	27	1.7	0.000353985	0.00542085
XM_001234113	FHL1	12	24	34	35	60	27	1.7	0.000347371	0.00533341
XM_003642573	LOC100858796	81	93	45	132	96	149	1.7	2.75e-10	1.14e-08
XM_426159	RCN1	43	51	51	84	77	89	1.7	2.8e-07	8.07e-06
NM_001031288	DHCR24	114	207	146	338	244	228	1.7	2.7e-20	2.29e-18
XM_001231332	PPIC	177	178	187	305	323	309	1.7	2.94e-23	2.82e-21
XM_004940679	FHL1	11	21	30	31	53	24	1.7	0.000742578	0.010355
XM_004940678	FHL1	11	21	30	31	53	24	1.7	0.000749336	0.0104246
NM_001145490	SLC7A1	64	63	80	104	92	161	1.7	9.2e-10	3.64e-08
XM_418228	LOC420107	72	58	56	98	114	109	1.7	6.66e-09	2.37e-07
XM_430096	LOC423783	110	126	117	168	240	200	1.7	1.66e-15	1.06e-13
NM_001030828	SLC46A3	184	221	193	366	305	358	1.7	5.03e-25	5.24e-23
XM_001235446	SRD5A2	28	23	26	32	45	55	1.7	0.000221074	0.00360057
NM_001001615	CDH2	32	20	26	37	42	53	1.7	0.000222099	0.00361328
NM_205003	HSPA8	6436	8787	5584	8254	13994	13482	1.7	0	0
NM_204158	CALD1	51	62	73	86	111	122	1.7	1.13e-08	3.89e-07
NM_205236	HIC1	47	43	40	73	90	61	1.7	1.95e-06	4.91e-05
NM_001039272	NCF4	40	35	42	56	64	81	1.7	6.3e-06	0.000145603
XM_001232811	C1ORF35	69	70	55	98	108	126	1.7	7.02e-09	2.48e-07
XM_417768	LSM10	15	22	27	36	35	38	1.7	0.000964397	0.0129756
XM_418915	E2F3	27	27	21	41	45	42	1.7	0.00037946	0.00576009
NM_001079742	STARD4	152	139	146	233	277	231	1.7	8.99e-18	6.64e-16
NM_204757	MAFF	73	77	65	127	84	156	1.7	1.66e-09	6.39e-08
XM_420476	LOC422513	37	33	34	51	63	63	1.7	2.73e-05	0.000547968
NM_001097539	LRRN1	153	147	138	257	265	222	1.7	1.05e-17	7.68e-16
XM_425874	KRT12	57	61	52	92	95	100	1.7	1.07e-07	3.24e-06
XM_004949571	TUSC1	30	23	27	42	50	44	1.7	0.000274902	0.00433824
NM_204708	DDX4	37	37	42	44	76	77	1.7	1.16e-05	0.000254697
XM_004948606	KRT12	56	60	53	91	94	100	1.7	1.35e-07	4.03e-06
XR_211071	LOC101750629	138	134	135	182	232	275	1.7	2.72e-16	1.8e-14
NM_001277685	SLC31A2	31	39	34	55	60	60	1.7	3.99e-05	0.000779699
XM_418301	LY96	50	43	56	71	102	78	1.7	9.62e-07	2.52e-05
XM_004939913	LY96	53	46	60	76	108	83	1.7	4.32e-07	1.21e-05
NM_001005427	MEOX2	28	23	23	54	40	30	1.7	0.00057059	0.00820109
NM_204289	HSP90B1	1376	1572	1280	2047	2686	2369	1.7	3.82e-149	2.3e-146
NM_205443	PLAU	51	36	35	61	69	74	1.7	1.11e-05	0.000244864
NM_204666	CLEC3B	89	94	114	187	174	137	1.7	7.15e-12	3.38e-10
NM_001031229	ACTA2	205	190	197	322	339	329	1.7	6.66e-22	6.04e-20
XM_004948705	C28H19ORF28	35	33	26	59	47	50	1.7	0.000144431	0.00247253
XM_001232170	TMEM173	51	30	36	56	68	70	1.7	2.24e-05	0.000459791
NM_205415	IRF1	273	243	231	411	391	443	1.7	7.68e-27	8.77e-25
XM_004941027	LOC422513	29	29	29	42	54	47	1.7	0.000272889	0.00430878
XM_004946209	USP43	29	24	18	47	30	41	1.7	0.000973004	0.0130616
NM_001012899	SLC1A2	27	23	26	30	51	44	1.7	0.000693942	0.00974593
XM_004946798	LOC417676	54	49	53	82	87	88	1.7	1.26e-06	3.23e-05
XM_004948703	C28H19ORF28	36	33	27	60	48	50	1.7	0.000141621	0.00243148
NM_001097526	MYL10	59	113	125	129	219	145	1.7	2.16e-11	9.84e-10
NM_001277489	NIP7	144	114	129	233	184	226	1.7	2.28e-14	1.34e-12
XM_004948704	C28H19ORF28	36	34	28	62	49	52	1.7	0.000128002	0.00222094
XM_418193	C28H19ORF28	36	34	28	62	49	52	1.7	0.000129086	0.0022358
NM_001006405	TCP1	905	1106	1046	1488	1905	1667	1.7	1.31e-101	5.23e-99
XM_004944509	IARS	41	52	52	74	77	87	1.7	3.74e-06	9.04e-05
XM_004944508	IARS	40	53	51	73	77	87	1.7	4.03e-06	9.68e-05
NM_001030998	GMPR	27	41	34	55	69	44	1.6	0.000104744	0.00184563
NM_001004389	CCT8	634	752	708	1048	1290	1115	1.6	8.4e-69	2.25e-66
NM_001277567	LYPLAL1	54	74	63	105	89	121	1.6	1.21e-07	3.65e-06
NM_001168009	CTSL2	1557	1643	1604	2676	2303	2935	1.6	6.58e-155	4.31e-152
XM_414243	RRP9	73	64	74	116	131	101	1.6	2.73e-08	8.98e-07
NM_204467	RHD	124	56	64	124	159	119	1.6	2.66e-09	9.97e-08
XM_420710	RASL11B	90	89	94	159	127	165	1.6	3.41e-10	1.4e-08
XM_417710	LOC419563	118	116	120	179	207	192	1.6	1.46e-12	7.38e-11
XM_004938767	LOC101748210	50	70	66	100	70	134	1.6	2.97e-07	8.54e-06
NM_001001609	GAL10	22	54	28	30	89	51	1.6	0.00012789	0.0022203
XM_416362	PKP2	27	31	29	46	44	52	1.6	0.000470176	0.00693363
NM_204979	CYP24A1	35	29	32	60	53	44	1.6	0.000243121	0.0039057
NM_001001608	GAL5	992	836	1110	1536	1372	1883	1.6	3.8e-91	1.4e-88
NM_205453	TXN	1353	1162	1333	1895	2323	2042	1.6	2.35e-117	1.15e-114
XM_003642067	LOC100859189	49	39	46	62	97	59	1.6	1.76e-05	0.00037222
XM_420596	NAAA	31	25	26	38	50	45	1.6	0.000825675	0.0113315
NM_001081697	CALML3	732	642	744	1216	958	1268	1.6	4.21e-65	1.09e-62
NM_204575	LIFR	62	53	63	99	81	107	1.6	8.65e-07	2.28e-05
XM_418986	SERPINB5	241	235	213	366	319	433	1.6	3.69e-22	3.38e-20
NM_204923	PPP1R9B	26	29	27	44	38	52	1.6	0.000825402	0.011333
XM_420102	ABCC3	53	40	44	79	66	78	1.6	1.6e-05	0.00034164
XM_418264	KLF2	173	142	126	203	288	225	1.6	1.02e-14	6.18e-13
NM_001006155	P4HA2	45	50	60	76	85	90	1.6	4.62e-06	0.000110109
XM_001231410	DSP	28	29	28	50	45	43	1.6	0.000704397	0.00986926
NM_205446	TPM2	111	159	221	211	357	227	1.6	4.27e-16	2.8e-14
XM_003641968	DUSP7	123	133	107	169	204	215	1.6	2.72e-12	1.33e-10
NM_001039270	ALG12	150	169	153	240	273	251	1.6	1.73e-15	1.1e-13
NM_001006444	DCTD	121	137	156	232	206	230	1.6	9.95e-14	5.48e-12
NM_213580	MUSTN1	24	48	50	60	89	47	1.6	5.49e-05	0.00102935
NM_205209	SLC2A1	47	40	35	66	53	79	1.6	5.32e-05	0.00100216
NM_001030952	MYC	231	217	282	404	396	378	1.6	8.33e-23	7.85e-21
XM_001231707	IKBKAP	36	34	38	51	64	58	1.6	0.000170558	0.0028698
XM_003643071	IKBKAP	36	34	38	51	64	58	1.6	0.000172271	0.00289201
XM_004948876	C28H19orf24	45	102	70	113	146	90	1.6	9.84e-08	3.02e-06
XM_004939666	DSP	28	29	28	50	45	42	1.6	0.00081958	0.0112741
NM_204342	LSP1	831	888	953	1207	1506	1588	1.6	4.92e-78	1.45e-75
XM_004938568	LOC431250	111	107	94	163	192	146	1.6	1.76e-10	7.41e-09
NM_205310	CKB	409	313	345	523	605	588	1.6	3.98e-32	5.29e-30
NM_205025	MAFA	69	90	70	114	133	122	1.6	4.57e-08	1.47e-06
NM_001030617	HAVCR1	53	54	51	71	105	78	1.6	6.39e-06	0.000147172
XM_004942591	LOC101749658	619	791	855	1122	1348	1160	1.6	4.37e-65	1.12e-62
XM_415921	LOC417676	52	41	51	74	90	65	1.6	1.94e-05	0.000405685
XM_004949611	IKBKAP	32	30	35	46	58	52	1.6	0.000435654	0.00649274
XM_004940622	LOC769837	31	37	37	51	57	60	1.6	0.000264818	0.00420839
XM_004940969	LSM6	127	147	175	236	241	240	1.6	5.09e-14	2.89e-12
XM_417267	HPX	149	201	168	119	265	443	1.6	6.64e-16	4.29e-14
NM_204838	DUSP4	55	52	35	76	76	77	1.6	2.23e-05	0.000457665
XM_004942592	LOC101749658)	486	630	676	886	1057	916	1.6	8.52e-51	1.78e-48
XM_419183	LOC421099	82	54	87	123	124	110	1.6	1.23e-07	3.7e-06
NM_205043	PADI3	38	29	28	45	55	51	1.6	0.000606572	0.00864659
XM_418929	CD83	148	138	145	196	253	237	1.6	2.7e-13	1.44e-11
NM_001001610	GAL4	25	35	39	63	56	36	1.6	0.000549001	0.00793722
NM_001031064	PDCD2	45	54	50	79	80	77	1.6	2.14e-05	0.000441412
NM_001005837	HSDL1	61	69	74	109	91	123	1.6	6.43e-07	1.74e-05
NM_204383	FTL	272	317	274	419	524	424	1.6	2.19e-24	2.22e-22
XM_424718	CZH5ORF63	80	63	63	83	99	144	1.6	6.94e-07	1.87e-05
XM_004942381	ALDH18A1	34	36	36	48	49	71	1.6	0.000369166	0.00562701
XM_414300	IARS	77	85	93	123	128	153	1.6	3.38e-08	1.1e-06
XM_416398	USP18	29	34	35	41	56	57	1.6	0.000635132	0.00900147
XM_004937959	USP18	29	35	36	42	57	58	1.6	0.000577616	0.00828994
XM_419213	PENK	68	78	66	60	154	120	1.6	5.52e-07	1.51e-05
NM_204733	CD40LG	98	91	94	131	147	169	1.6	6.79e-09	2.4e-07
NM_001031604	MTAP	261	204	264	305	453	392	1.6	1.74e-20	1.49e-18
NM_205062	LRPAP1	256	228	244	357	389	399	1.6	2.07e-20	1.77e-18
XM_004937958	USP18	28	33	35	40	55	56	1.6	0.000765306	0.0106067
NM_001006368	TGM4	53	49	58	74	103	75	1.6	1.52e-05	0.000325196
XM_003641534	ALDH18A1	35	36	37	49	49	72	1.6	0.000379387	0.00576195
XM_422615	COL4A4	34	38	34	57	52	57	1.6	0.00044007	0.00655525
XM_004942379	ALDH18A1	34	36	36	47	48	70	1.6	0.000471482	0.00694941
XM_003642981	LOC100857191	3383	2694	2418	3455	4646	5254	1.6	6.22e-217	6.79e-214
NM_001012533	CCT2	729	812	816	1154	1363	1187	1.6	2.07e-61	5.05e-59
XM_004942380	ALDH18A1	34	36	36	47	48	70	1.6	0.00048329	0.00710215
NM_205160	GLRX	287	186	274	432	342	397	1.6	2.2e-20	1.87e-18
XM_001233657	MRPS28	39	38	52	71	70	60	1.6	0.000128918	0.00223551
NM_001001300	TOP1MT	90	98	92	139	144	156	1.6	1.7e-08	5.74e-07
XM_004942382	ALDH18A1	34	35	36	46	48	69	1.6	0.000602728	0.00860011
XM_421394	KIF26A	24	48	49	88	20	82	1.6	0.00022228	0.00361423
NM_001194927	SQLE	101	152	100	205	181	165	1.6	3.28e-10	1.35e-08
XM_424748	CWC27	91	95	110	132	149	180	1.6	8.88e-09	3.09e-07
NM_204119	EDNRA	46	34	39	66	61	58	1.6	0.000271349	0.00429366
NM_204457	GZMA	42	19	39	36	93	28	1.6	0.00085419	0.0116739
XM_004939772	RBBP8	51	51	49	76	74	83	1.6	4.83e-05	0.000920397
NM_001012606	UTP15	139	130	148	194	222	233	1.6	1.3e-11	6.08e-10
XR_140261	LOC100857928	66	69	50	96	89	104	1.6	6.76e-06	0.000154861
NM_001199709	SPRED1	52	40	36	71	67	62	1.6	0.00018007	0.00300073
XM_424803	MRPS27	109	103	129	174	176	179	1.6	1.2e-09	4.69e-08
NM_001001733	CACNB4	84	72	60	82	155	98	1.5	1.36e-06	3.49e-05
NM_205194	ARHGAP26	64	68	62	96	112	92	1.5	5.06e-06	0.000119385
XM_419158	RBBP8	48	49	49	74	71	80	1.5	7.8e-05	0.00141472
XM_003640779	FAM105B	34	42	35	59	52	61	1.5	0.0005784	0.00829716
XM_004939773	RBBP8	48	49	49	74	71	81	1.5	7.62e-05	0.00138425
XM_420431	LSM6	96	105	126	167	169	169	1.5	3.4e-09	1.25e-07
XM_004939774	RBBP8	49	49	50	75	72	81	1.5	7.31e-05	0.00133424
XM_004939771	RBBP8	48	49	49	75	71	81	1.5	7.71e-05	0.00140026
NM_204948	LFNG	97	85	72	123	142	127	1.5	2.19e-07	6.36e-06
XM_004944454	RalGDS/AF-6	139	75	87	159	156	149	1.5	1.78e-08	6e-07
NM_204964	SLC11A1	172	160	138	270	217	238	1.5	1.96e-12	9.71e-11
NM_205348	COL6A2	181	219	269	380	351	301	1.5	5.07e-17	3.53e-15
NM_001030842	LOC419112	42	42	55	65	107	42	1.5	0.00013578	0.002338
XM_419710	AIG1	61	58	65	94	89	100	1.5	1.16e-05	0.000254697
XM_004937111	CCL19	99	68	66	103	129	126	1.5	9.32e-07	2.45e-05
NM_001080887	ENG	36	41	30	62	54	48	1.5	0.000914439	0.0123712
XM_414763	C7ORF50	126	133	125	190	202	199	1.5	3.19e-10	1.32e-08
NM_001006584	DHFR	161	163	193	240	254	301	1.5	3.1e-13	1.65e-11
NM_206859	CEBPG	190	188	195	302	227	351	1.5	1.75e-14	1.04e-12
NM_204298	TIMP2	241	305	276	478	448	336	1.5	4.34e-20	3.6e-18
NM_001006250	FKBP4	631	764	683	931	1230	1022	1.5	1e-47	2.02e-45
XM_416434	LRMP	362	423	449	716	553	617	1.5	9.65e-29	1.18e-26
NM_001199497	CRELD2	148	159	142	213	254	219	1.5	2.09e-11	9.57e-10
NM_205416	IRF8	642	627	547	919	994	861	1.5	2.43e-41	3.99e-39
NM_001099357	TAP2	180	143	153	232	272	223	1.5	5.54e-12	2.65e-10
XM_419561	KCNK1	56	55	49	76	79	90	1.5	6.85e-05	0.0012568
XM_004935482	KCNK1	57	55	48	76	79	89	1.5	6.96e-05	0.00127541
NM_001113289	MDK	126	80	100	128	169	169	1.5	4.27e-08	1.38e-06
XM_424980	CCL19	82	56	53	80	105	104	1.5	1.6e-05	0.000341408
XM_416222	SREBF2	125	154	118	213	215	177	1.5	4.98e-10	2.02e-08
XM_004937701	SREBF2	124	154	118	212	215	176	1.5	5.34e-10	2.16e-08
XM_415436	REXO4	100	105	87	148	157	137	1.5	1.07e-07	3.24e-06
NM_001030832	CHORDC1	158	200	180	236	306	274	1.5	5.26e-13	2.75e-11
XM_004949165	CZH9orf85	76	67	77	111	108	116	1.5	3.88e-06	9.35e-05
NM_001031510	GARS	259	256	257	378	327	466	1.5	5.82e-18	4.33e-16
XM_001232969	LOC770718	113	107	136	209	153	178	1.5	4.62e-09	1.68e-07
NM_001031003	DAP	240	312	326	408	459	466	1.5	3.52e-20	2.96e-18
NM_204436	NT5C3	69	73	85	114	99	132	1.5	2.93e-06	7.17e-05
NM_001044634	WDR36	179	122	154	220	232	236	1.5	4.02e-11	1.8e-09
NM_205027	TMOD1	114	60	81	147	134	107	1.5	7.48e-07	2e-05
NM_001277981	KRT20	133	161	139	206	197	255	1.5	1.23e-10	5.23e-09
XM_001233013	COMT	37	39	45	61	62	59	1.5	0.000744199	0.0103629
NM_001031012	TUBB6	161	188	165	265	280	230	1.5	4.7e-12	2.27e-10
NM_205465	PRNP	171	145	154	209	246	251	1.5	4.85e-11	2.15e-09
XM_001232977	RUNX3	122	116	102	172	194	145	1.5	2.36e-08	7.81e-07
XM_419196	SNAI2	64	60	79	106	106	94	1.5	1.54e-05	0.000329278
NM_001277628	CLN6	57	48	59	84	87	78	1.5	0.000102463	0.00181195
NM_001277779	ACAT1	276	313	321	334	320	714	1.5	7.43e-20	6.09e-18
XM_421764	CASP7	75	82	78	110	129	114	1.5	3.76e-06	9.09e-05
NM_204420	MMP2	132	154	161	224	230	219	1.5	1.75e-10	7.38e-09
NM_001270577	ZNF512B	82	63	51	104	93	98	1.5	2.35e-05	0.000480351
NM_205284	LDHA	659	630	706	893	1163	940	1.5	2.3e-41	3.79e-39
NM_204177	LDHB	2536	3090	3038	4394	4845	3766	1.5	8.28e-173	5.96e-170
NM_204580	SSB	208	253	245	355	373	331	1.5	1.34e-15	8.56e-14
NM_205495	LGALS1	322	150	206	323	344	351	1.5	5.39e-15	3.32e-13
XM_004938354	CXADR	85	83	76	115	124	128	1.5	2.87e-06	7.07e-05
NM_204972	PRELID1	750	787	785	1120	1236	1121	1.5	5.99e-47	1.19e-44
XM_004940968	LSM6	98	109	121	163	164	163	1.5	6.59e-08	2.07e-06
XM_418806	TMEM42	55	56	55	74	100	73	1.5	0.000126238	0.00219291
NM_001199652	ZFYVE19	96	104	95	172	130	140	1.5	3.2e-07	9.16e-06
NM_001195785	LOC100502566	2421	1764	1941	3042	2993	3119	1.5	1.05e-119	5.22e-117
XM_421193	RDH12	73	86	74	117	113	117	1.5	5.98e-06	0.000139022
XM_422113	PARP14	139	145	154	205	239	210	1.5	5.62e-10	2.27e-08
NM_001135968	TAP1	168	138	135	194	260	203	1.5	6.55e-10	2.62e-08
XM_004949193	UBQLN1	56	52	55	74	82	88	1.5	0.000171391	0.00288053
NM_205036	TGFBI	48	49	61	80	63	91	1.5	0.000229354	0.00371083
NM_204597	EIF2S2	570	681	707	971	912	1031	1.5	1.43e-38	2.2e-36
NM_204494	DPYSL2	92	78	95	143	120	130	1.5	1.84e-06	4.65e-05
XM_415857	NLE1	99	95	82	160	131	121	1.5	1.15e-06	2.98e-05
NM_001190924	G0S2	88	64	95	142	124	101	1.5	4.61e-06	0.000109917
NM_204847	FKBP9	59	54	43	75	75	82	1.5	0.000270242	0.00428075
NM_204489	MRAS	58	48	67	77	92	88	1.5	0.000129966	0.00224708
XM_417990	IRF6	142	120	102	186	139	215	1.5	2.91e-08	9.53e-07
NM_001277508	TRIAP1	94	97	115	161	139	154	1.5	3.61e-07	1.03e-05
NM_001012567	TTC27	121	151	159	205	241	194	1.5	1.57e-09	6.06e-08
XM_417654	C1QA	106	97	122	161	175	146	1.5	1.73e-07	5.09e-06
XM_004947522	C1QA	96	87	110	144	158	131	1.5	7.19e-07	1.93e-05
XM_421496	MMRN2	48	47	45	73	70	65	1.5	0.000604631	0.00862309
NM_001006370	PDIA4	693	765	663	956	1122	1064	1.5	1.42e-40	2.29e-38
XM_004941120	LOC100857411	119	124	94	182	159	160	1.5	1.02e-07	3.12e-06
NM_001277820	KLHL2	160	147	110	211	189	216	1.5	3.96e-09	1.46e-07
NM_001030747	DCN	261	436	467	612	591	519	1.5	8.62e-23	8.06e-21
XM_422244	METTL18	67	68	67	113	98	87	1.5	4.55e-05	0.000876509
NM_001030884	RASSF2	226	226	221	308	384	303	1.5	9.79e-14	5.4e-12
XR_210319	FAM105B	42	58	53	88	66	70	1.5	0.000424152	0.00634056
XM_004945140	CHST12	469	636	457	988	691	622	1.5	1.72e-29	2.15e-27
NM_001277920	CETN1	55	61	61	90	85	85	1.5	0.000152499	0.00259557
NM_001031338	BF2	1815	1407	954	1661	2813	1669	1.5	3.37e-75	9.73e-73
XM_417242	SLCO2B1	77	66	67	121	89	99	1.5	4.01e-05	0.000781486
NM_204650	DEFB1	42	49	51	62	69	79	1.5	0.000711802	0.00995881
NM_001277570	HYI	70	47	67	87	87	95	1.5	0.000125819	0.0021895
NM_001083920	SERPINE2	609	601	666	760	893	1103	1.5	2.05e-34	2.82e-32
XM_004941121	LOC100857411	130	135	102	194	173	171	1.5	6.66e-08	2.09e-06
NM_001037845	HIST1H46	66	55	50	79	85	87	1.5	0.000230519	0.00372354
XM_004938421	LOC101750509	77	68	65	67	137	103	1.5	4.72e-05	0.000905908
XM_416624	IFT57	62	69	53	79	85	104	1.5	0.000140325	0.00241063
XM_001233820	CZH9orf85	54	46	53	74	74	77	1.5	0.000505819	0.00737075
NM_001277545	FTSJ2	66	78	50	91	102	90	1.5	9.28e-05	0.00165741
XM_003641174	LOC100857411	167	173	130	247	221	220	1.5	1.13e-09	4.4e-08
NM_205359	IGFBP2	143	134	85	142	190	198	1.5	9.87e-08	3.02e-06
XM_004941122	LOC100857411	148	153	116	220	196	195	1.5	1.04e-08	3.59e-07
XM_004948993	TXNL1	99	95	101	138	156	138	1.5	1.59e-06	4.03e-05
NM_001031538	ANXA5	670	712	813	1076	1077	1060	1.5	4.08e-39	6.33e-37
NM_205469	PKM2	779	845	824	1200	1333	1049	1.5	2.23e-43	3.95e-41
XM_004948992	TXNL1	86	83	88	120	136	120	1.5	7.77e-06	0.00017504
XM_424463	TXNL1	86	83	88	120	135	120	1.5	8.04e-06	0.000181143
NM_001031612	RMI1	64	61	70	85	105	95	1.5	0.000100835	0.00178529
NM_001031449	BRIX1	328	250	308	375	404	516	1.5	1.31e-16	8.87e-15
XM_419235	DENND2D	83	108	87	104	169	135	1.5	3.59e-06	8.68e-05
XM_004949192	UBQLN1	61	58	62	79	91	94	1.5	0.000195336	0.00323137
NM_001012563	CCT5	1084	1267	1235	1658	1966	1606	1.5	1.39e-61	3.45e-59
NM_001030569	HEATR3	92	94	106	155	134	137	1.5	2.34e-06	5.83e-05
XM_004949194	UBQLN1	59	56	61	77	89	91	1.5	0.000255051	0.00407515
XM_425028	UBQLN1	60	56	61	78	90	92	1.5	0.000231346	0.00373486
XM_004945139	SNX8	65	78	67	112	113	81	1.5	6.49e-05	0.00119607
XR_211409	LOC101748614	154	169	160	273	206	223	1.5	1.78e-09	6.79e-08
NM_001006160	NUDT1	447	596	547	859	734	718	1.5	1.17e-27	1.38e-25
NM_001006517	ORC2	49	59	53	73	78	82	1.5	0.000536139	0.0077665
NM_001012578	ACSL1	85	54	85	127	97	101	1.5	4.41e-05	0.000854482
NM_204443	ZMYND19	146	200	169	264	257	227	1.5	6.18e-10	2.48e-08
XM_003642848	AES	300	259	332	431	434	428	1.5	4.37e-16	2.86e-14
NM_001198710	P4HB	370	397	379	509	583	570	1.5	3.52e-20	2.95e-18

## Sheet: f
Down-expressed DETs at 72 hpt
ID	Gene Symbol	RPKM						Fold change	P-value	Q-value (Benjamini – Hochberg)
		0hpt-1	0hpt-2	0hpt-3	72hpt-1	72hpt-2	72hpt-3
XM_003640868	TG	1207	3	2	3	3	3	-141.5	1.01e-55	4.19e-53
NM_204616	NKX2-1	18	18	1	1	1	1	-20.2	9.62e-10	3.78e-08
XM_419670	IYD	54	1	3	1	2	3	-8.9	1.24e-06	4.92e-05
NM_204615	TULP1	13	10	14	1	1	3	-8.2	6.98e-08	2.18e-06
XR_210439	LOC101747727	285	93	123	9	48	6	-8	7.45e-87	2.53e-84
XM_428001	LOC430443	1	8	14	1	1	1	-6.9	1.92e-05	0.000613809
NM_001001606	LEAP2	5	16	8	0	0	5	-6.3	6.27e-06	0.000144916
NM_001199909	PDK4	89	92	106	16	16	18	-5.6	4.24e-40	1.26e-37
XR_210438	LOC772126	137	74	92	7	45	3	-5.5	7.49e-44	1.36e-41
XR_210350	LOC101749560	11	11	11	1	2	3	-5.5	3.25e-06	7.89e-05
XR_210437	LOC101747643	52	26	30	5	15	3	-4.7	5.22e-15	3.22e-13
XR_210715	LOC101750528	7	6	11	1	3	1	-4.6	0.000314456	0.00487886
NM_001080894	CCR8L	51	33	61	16	11	8	-4.2	0.000490069	0.00685165
XR_211477	LOC101749488	14	14	2	0	2	6	-3.8	0.000162204	0.00274017
XM_001235322	C4ORF17	12	4	15	2	4	3	-3.6	0.000145894	0.00249612
XR_212254	LOC101747510	18	18	5	0	6	6	-3.6	2.41e-05	0.000490952
XM_004944186	CBLN1	52	61	54	11	36	2	-3.4	0.000205553	0.00497634
XM_001235027	FAM101A	49	53	39	11	17	14	-3.3	2.29e-14	1.34e-12
XM_004946232	ABCA8	11	10	16	5	2	4	-3.3	2.51e-05	0.000493167
XM_415691	ABCA8	11	10	16	5	2	4	-3.3	2.68e-05	0.000523201
XM_418412	LOC420300	10	29	9	5	3	7	-3.2	1.49e-05	0.00032036
XR_211736	LOC101747976	36	24	22	8	11	7	-3.2	1.4e-08	4.78e-07
XM_417954	PI16	10	17	17	6	4	4	-3.1	4.01e-05	0.000781661
NM_001276362	PTN	92	18	39	19	19	10	-3.1	5.7e-14	3.21e-12
XM_004934891	PI16	9	16	16	6	4	4	-3.1	8.35e-05	0.00150314
XM_004934892	PI16	9	16	16	6	4	4	-3.1	8.29e-05	0.00149614
NM_205277	PLP1	14	10	7	7	1	2	-3.1	8.06e-07	2.19e-05
XR_212509	LOC101749984	10	75	70	20	16	14	-3.1	3.07e-14	1.76e-12
XR_211149	LOC101748787	15	15	11	6	5	2	-3	0.000112392	0.00197098
XM_419746	LAMA2	15	17	23	7	6	5	-3	4.3e-09	1.64e-07
NM_204157	EEF1A1	40567	45899	48761	120	161	48436	-2.8	0	0
NM_205157	AGTR1	15	28	34	9	10	8	-2.8	5.85e-06	0.000205224
NM_001012898	CPT1A	167	136	169	53	71	46	-2.8	4.08e-35	5.75e-33
XM_419621	SLC22A2	29	26	30	13	11	9	-2.6	4.43e-07	1.24e-05
XM_004935569	SLC22A2	26	26	29	13	11	7	-2.6	8.61e-07	2.27e-05
XM_004948077	APOC3	23	27	35	16	15	3	-2.6	4.79e-07	1.33e-05
XM_004945671	BG2	5	11	30	12	1	5	-2.6	0.000250325	0.00400397
XM_415108	CCDC92	23	30	16	7	8	12	-2.5	1.03e-05	0.000228001
XM_003640904	KCNK12	15	25	15	6	6	9	-2.5	8.34e-05	0.00150437
NM_001005431	FKBP5	1035	915	1119	418	409	403	-2.5	1.51e-83	1.01e-80
XM_430091	LOC423752	29	17	24	11	8	10	-2.5	0.000293262	0.00679274
XR_211231	LOC101749567	22	15	12	10	3	7	-2.4	0.000327124	0.00506476
NM_001030702	RAP2B	43	34	52	15	14	25	-2.4	7.18e-09	2.53e-07
XM_004948462	LOC101751999	37	18	23	14	15	4	-2.4	7.74e-06	0.000174651
XM_004945529	CCDC92	21	27	16	7	8	12	-2.4	5.31e-05	0.00100035
XM_004945530	CCDC92	21	28	16	7	8	12	-2.4	4.15e-05	0.000807464
XR_211519	LOC101750207	9	24	11	8	1	9	-2.4	0.000834582	0.0114378
XM_422458	TRABD2B	24	12	26	10	9	8	-2.3	5.46e-05	0.00154627
XM_004944907	SPINK5	62	12	18	20	11	8	-2.3	2.26e-06	5.65e-05
NM_204762	CD9	43	26	37	23	13	10	-2.3	4.24e-10	1.82e-08
XM_001233784	LOC770450	19	22	17	4	10	10	-2.3	0.000208626	0.00342242
XM_426557	CD163L1	93	76	53	29	42	25	-2.3	3.6e-13	1.91e-11
XM_423728	CTSG	691	426	417	201	286	186	-2.3	4.48e-81	1.45e-78
NM_204186	SAT1	11416	8194	9237	5236	3303	4117	-2.3	1.85e-59	5.44e-57
NM_001277769	CLDN10	17	22	24	7	12	9	-2.3	0.000115083	0.00201218
NM_001024830	CAMP	209	179	210	83	148	32	-2.3	1.77e-77	1.06e-74
NM_001199703	CMTM8	40	27	35	18	15	13	-2.3	8.57e-07	2.26e-05
XM_001236861	LOC777408	23	32	41	21	20	2	-2.3	2.08e-06	5.23e-05
XM_419364	ALK	174	168	148	99	50	69	-2.2	2.22e-26	2.49e-24
NM_001277417	RBP2	205	204	94	38	102	85	-2.2	6.71e-27	7.76e-25
XM_004940187	ALK	169	163	144	97	49	67	-2.2	1.46e-25	1.55e-23
NM_001081698	KIFC1	14	28	66	12	6	30	-2.2	6.84e-07	1.85e-05
XM_004938301	LOC418424	66	44	89	31	52	6	-2.2	2.09e-11	9.58e-10
XM_004944600	LOC101751774	241	182	131	106	82	65	-2.2	0.000884009	0.017694
XM_004942622	CDK15	25	27	19	11	9	12	-2.2	8.41e-05	0.0015127
XM_004942629	CDK15	28	31	22	12	11	14	-2.2	2.78e-05	0.000557677
XM_004942625	CDK15	27	30	21	12	10	14	-2.2	3.65e-05	0.000716812
NM_001257257	DCLK1	42	13	38	19	18	6	-2.2	6.74e-06	0.000154534
XM_001234362	RASAL1	10	16	25	7	8	8	-2.2	0.000904767	0.0122572
NM_001277768	CLDN10	13	17	26	7	9	11	-2.2	0.000505736	0.00737319
NM_001277767	CLDN10	20	22	30	8	13	12	-2.2	8.32e-05	0.00150187
NM_204938	APOA4	215	154	135	41	112	79	-2.2	2.5e-25	2.62e-23
XM_003640380	SHISA8	165	73	59	36	74	30	-2.1	4.34e-15	2.68e-13
XM_419472	LOC421419	653	361	476	268	236	205	-2.1	1.41e-38	2.64e-36
XM_003640978	LOC421419	643	356	469	264	233	202	-2.1	5.05e-38	9.22e-36
NM_204528	SH3GL3	103	122	130	50	65	54	-2.1	3.04e-17	2.15e-15
NM_001045838	XCR1	51	32	26	8	25	20	-2	5.81e-06	0.000135545
XM_419201	NPBWR1	84	47	70	43	34	22	-2	1.17e-09	4.56e-08
XM_004939856	NPBWR1	81	45	66	41	34	22	-2	4.83e-09	1.76e-07
NM_001001461	MSTN	25	19	48	23	12	12	-2	1e-05	0.000339843
XM_417898	ZBTB16	71	62	57	41	28	28	-2	7.54e-09	2.65e-07
NM_001113291	PNPLA2	362	339	405	210	169	184	-2	4.79e-58	1.35e-55
NM_204667	MMP9	22	34	17	13	14	9	-2	0.0004096	0.00615424
XM_417696	UBXN11	537	540	511	302	239	271	-2	3.07e-61	7.41e-59
NM_204944	AXIN1	108	94	77	35	83	24	-1.9	7.1e-12	3.37e-10
XR_210503	LOC101749277	121	140	110	64	57	70	-1.9	2.89e-15	1.82e-13
XR_210161	LOC101749087	441	230	182	213	83	144	-1.9	5.79e-33	7.91e-31
XR_213593	LOC419545	5006	5336	4663	2726	2529	2487	-1.9	0	0
NM_001141926	BEAN1	92	64	53	34	29	45	-1.9	3.26e-09	1.21e-07
NM_001001605	CATHL3	91	73	129	39	88	25	-1.9	3.28e-19	4.18e-17
XM_004947251	DOK5	88	53	92	45	40	37	-1.9	6.42e-10	2.57e-08
XM_420512	ENPP6	88	62	62	41	26	44	-1.9	3.44e-06	8.19e-05
NM_001257369	TP53I11	752	657	591	386	316	354	-1.9	6.27e-71	1.71e-68
NM_001198927	SLCO2A1	63	37	39	27	23	24	-1.9	2.66e-06	6.58e-05
XM_419627	FNDC1	168	27	131	68	22	83	-1.9	8.1e-13	4.19e-11
NM_204274	CTGF	34	60	94	35	42	24	-1.9	2.26e-16	2.33e-14
XM_004942393	C7H2orf88	91	96	138	90	50	35	-1.9	2.45e-14	2.09e-12
XM_420637	PRSS12	38	28	18	22	14	10	-1.9	0.00036338	0.00555606
XM_415247	SLC5A1	42	32	44	17	23	23	-1.9	2.28e-05	0.000466936
XM_420322	COL4A6	63	78	60	31	36	41	-1.9	3.51e-08	1.14e-06
XM_004940815	COL4A6	62	78	59	31	35	41	-1.9	4.47e-08	1.44e-06
XM_416071	TBC1D30	126	104	103	52	65	62	-1.9	1.51e-12	7.62e-11
XM_004940814	COL4A6	57	73	54	29	33	38	-1.9	1.46e-07	4.35e-06
XM_423367	DTX4	315	275	194	131	149	144	-1.9	5.87e-108	3.32e-105
XM_004943806	SHC4	127	82	107	47	54	72	-1.8	2.78e-16	1.96e-14
XM_004943807	SHC4	117	74	98	44	50	66	-1.8	3.24e-15	2.12e-13
XM_001235054	UBE2E2	41	41	40	21	22	24	-1.8	3.3e-05	0.000653381
NM_001199452	RGS6	68	75	77	40	32	49	-1.8	2.45e-08	8.1e-07
XM_424123	SHC4	115	73	98	44	49	65	-1.8	2.2e-15	1.45e-13
XM_001235284	CD226	200	195	174	118	93	106	-1.8	7.86e-19	6.18e-17
XM_004935210	CD226	183	177	159	107	85	97	-1.8	3.19e-17	2.25e-15
XM_004935209	CD226	183	177	159	107	85	97	-1.8	3.17e-17	2.24e-15
NM_001030788	ARL6	84	224	259	108	102	107	-1.8	8.54e-05	0.0023141
XM_003642386	ELN	25	44	53	32	20	17	-1.8	4.5e-05	0.0008681
XM_003643050	LOC100857745	28	58	20	14	27	18	-1.8	0.000142308	0.00244185
NM_001165913	LOC422926	1091	1145	1343	564	800	638	-1.8	1.19e-107	5.31e-105
XM_003642387	ELN	25	44	54	32	20	17	-1.8	4.74e-05	0.000907213
XM_418244	PGPEP1	708	664	595	421	344	340	-1.8	5.48e-06	0.000125214
XM_420326	RAB39B	2269	1985	2809	1293	1464	1220	-1.8	2.64e-32	4.11e-30
XM_418596	GAD2	67	21	37	29	18	24	-1.8	0.000396043	0.00569125
XR_140003	LOC100859057	125	131	158	49	50	135	-1.8	1.26e-13	6.93e-12
NM_205525	APOA1	2978	2243	2707	1473	1399	1616	-1.8	2.98e-101	2.44e-98
XM_420218	IL13RA1	145	111	131	63	72	84	-1.8	1.14e-12	5.82e-11
NM_001048078	IL13RA2	255	256	264	142	149	149	-1.8	1.94e-57	8.3e-55
NM_204669	ALDH1A3	47	31	33	20	24	20	-1.8	2.27e-14	1.93e-12
XM_004947246	DOK5	56	42	46	32	21	30	-1.7	1.8e-05	0.00037825
NM_204165	FBLN1	38	31	40	22	21	19	-1.7	5.33e-13	3.04e-11
XM_004936264	LOC101748048	550	625	671	314	482	261	-1.7	1.01e-52	2.19e-50
NM_001114081	CCR6	277	254	352	171	186	149	-1.7	4.74e-26	5.15e-24
XM_001231970	GSTT1L	2500	2245	2654	1607	1212	1428	-1.7	4.99e-205	4.9e-202
XM_417502	DOK5	60	45	49	34	22	32	-1.7	1.03e-05	0.000228908
XM_004949347	PSD3	90	84	84	50	47	52	-1.7	1.23e-08	4.2e-07
NM_204607	IKZF2	300	312	262	188	167	146	-1.7	1.06e-25	1.13e-23
XM_003641838	MAP1A	113	72	86	56	52	48	-1.7	1.11e-09	4.49e-08
XM_004947247	DOK5	56	41	46	32	20	30	-1.7	2.49e-05	0.000505579
NM_205280	MBP	181	153	189	137	94	70	-1.7	5.01e-26	5.85e-24
XM_420786	HS3ST1	48	30	33	28	14	22	-1.7	0.000208086	0.00341546
XM_003642894	LOC100859467	50	63	57	39	38	22	-1.7	5.03e-06	0.000118905
NM_001006457	PPARGC1A	37	48	52	29	21	29	-1.7	4.31e-05	0.000835838
XM_004947250	DOK5	57	42	47	33	21	30	-1.7	2.5e-05	0.000507162
XM_419762	MAN1A1	711	746	844	401	408	525	-1.7	3.59e-15	2.34e-13
XM_004946036	SCAI	55	50	54	31	32	30	-1.7	0.000117014	0.00197254
XM_421399	PLD4	374	355	376	255	171	218	-1.7	8.88e-31	1.14e-28
XM_418414	PSCA	175	142	81	66	76	90	-1.7	5.17e-12	2.48e-10
XM_004946035	SCAI	56	51	54	31	32	31	-1.7	0.000111991	0.00190313
XM_425325	SCAI	55	50	54	31	32	30	-1.7	0.000112867	0.0019136
XM_416627	TRAT1	3173	2982	3105	1812	1845	1789	-1.7	1.3e-135	1e-132
XM_423315	TNFRSF25	1032	620	753	416	566	434	-1.7	1.94e-26	2.31e-24
XM_004946481	LOC101749861	575	508	507	323	294	320	-1.7	0.000109104	0.0018616
NM_001199587	LYVE1	34	49	61	30	30	25	-1.7	1.74e-05	0.000353941
XM_004942062	ZCCHC24	70	63	55	42	43	27	-1.7	3.04e-06	7.44e-05
NM_001082418	ADAM33	1031	1004	1048	657	566	599	-1.7	8.53e-08	2.68e-06
NM_204425	CRIM1	70	58	71	42	41	35	-1.7	1.79e-06	4.54e-05
XM_004946504	TMEM120A	294	344	267	196	168	173	-1.7	2.6e-24	2.64e-22
XM_415767	TMEM120A	313	365	284	209	178	183	-1.7	1.05e-25	1.12e-23
NM_001031034	PYGB	109	129	112	76	70	61	-1.7	2.75e-10	1.14e-08
NM_001008460	PPPDE1	392	432	402	235	217	277	-1.7	5.12e-32	6.77e-30
XR_211856	TMEM71	69	81	80	45	47	45	-1.7	3.92e-07	1.11e-05
XM_004940068	PTP4A3	350	294	324	193	199	187	-1.7	1.38e-11	7.06e-10
XM_004940067	PTP4A3	338	286	313	187	192	180	-1.7	3.39e-11	1.67e-09
XM_001231578	PTP4A3	341	288	315	189	193	182	-1.7	2.2e-11	1.1e-09
XM_416511	GPR162	825	571	690	375	428	444	-1.7	3.45e-31	5.15e-29
XR_140241	PMFBP1	45	31	34	22	18	26	-1.7	0.000561239	0.00809827
NM_205389	DNTT	3845	3101	3200	2170	2045	1912	-1.7	1.96939e-239	2.52416e-236
XM_004941612	LOC776275	178	169	172	116	98	100	-1.7	7.42e-08	2.36e-06
XM_004936266	LOC101748113	44	43	40	26	28	23	-1.7	0.000232343	0.00374684
XM_004936265	LOC101748113	44	42	40	26	28	23	-1.7	0.00024492	0.00392819
XM_004940069	PTP4A3	334	281	311	188	192	182	-1.7	2.6e-11	1.29e-09
XM_004935211	CD226	94	109	97	68	54	61	-1.6	1.88e-08	6.34e-07
XM_004934687	PHKA2	103	74	87	57	57	47	-1.6	1.42e-07	4.23e-06
XM_004939122	CSRNP1	471	459	419	297	266	259	-1.6	1.43e-32	1.94e-30
XM_416811	PHKA2	104	75	88	57	57	48	-1.6	1.27e-07	3.8e-06
XM_004949349	PSD3	78	74	75	46	43	50	-1.6	1.09e-06	2.84e-05
XM_004939121	CSRNP1	508	503	443	321	288	277	-1.6	9.94e-35	1.39e-32
XM_418530	CSRNP1	509	504	444	323	289	279	-1.6	1.65e-34	2.29e-32
XM_004940049	TMEM71	71	81	83	47	50	48	-1.6	8.22e-07	2.18e-05
XM_004940048	TMEM71	73	85	85	49	52	48	-1.6	6.45e-07	1.75e-05
XM_417096	SERTM1	44	32	31	20	32	14	-1.6	0.000969156	0.0130277
XM_004938351	NRIP1	557	525	608	369	323	352	-1.6	1.02e-31	1.55e-29
XM_004947666	SH3BGRL3	1331	1356	1337	899	825	763	-1.6	4.89e-89	1.76e-86
XM_004945052	PPP2R2B	35	55	25	26	25	20	-1.6	3.72e-11	1.81e-09
NM_001162406	PLTP	52	57	49	31	34	34	-1.6	7.54e-05	0.00137407
NM_001277562	ATP5S	72	64	92	42	61	37	-1.6	2.14e-06	5.36e-05
XR_211367	LOC101748122	54	54	50	40	31	27	-1.6	8.35e-05	0.00150388
XM_004939653	HIVEP1	72	72	78	52	40	46	-1.6	3.18e-06	7.73e-05
NM_205239	CCNB3	638	779	750	502	425	423	-1.6	1.29e-47	2.59e-45
XM_004935212	CD226	82	92	81	56	47	56	-1.6	7.13e-07	1.92e-05
NM_001113292	BMF	513	536	432	270	371	283	-1.6	8.06e-29	1.08e-26
XM_004947749	FHL3	207	195	191	134	119	118	-1.6	5.07e-14	2.89e-12
NM_001012691	CSNK2A2	1061	895	918	630	571	596	-1.6	3.01e-33	4.78e-31
XM_421599	ZCCHC24	395	402	384	256	219	265	-1.6	1.33e-06	3.47e-05
XM_417754	FHL3	209	195	192	135	120	119	-1.6	6.17e-14	3.45e-12
XM_001235449	LDLRAD1	382	293	390	257	201	210	-1.6	1.18e-23	1.14e-21
XR_212807	LOC101750236	46	39	41	28	26	26	-1.6	0.000559125	0.00807171
XM_004947671	CEP85	59	55	57	39	34	35	-1.6	6.06e-05	0.00112567
NM_205365	GSTT1	2514	2334	2490	1655	1426	1532	-1.6	2.98e-44	6.54e-42
XM_004934688	PHKA2	63	43	53	35	36	29	-1.6	0.000113502	0.00198571
XM_003642446	SLA2	1018	900	892	562	688	519	-1.6	1.27e-06	3.33e-05
NM_001001193	GAL6	56	32	64	26	61	9	-1.6	7.05e-18	8.28e-16
XM_425647	SESN3	227	163	181	117	117	127	-1.6	0.000933115	0.0118773
XM_004946037	SCAI	48	46	53	29	35	29	-1.6	0.000215931	0.00332382
XM_004938846	SESN3	224	161	180	115	116	127	-1.6	0.000663424	0.00891516
XM_003642021	MAGI1	71	57	74	42	41	45	-1.6	6.6e-05	0.00118798
NM_205474	MYH10	61	57	64	33	53	28	-1.6	4.9e-05	0.000931599
XM_004947670	CEP85	58	55	57	38	34	36	-1.6	8.71e-05	0.00156361
XM_004935234	BTBD3	134	139	150	98	87	83	-1.6	6.18e-10	2.48e-08
XR_210377	BTBD3	115	121	130	85	75	73	-1.6	9.02e-09	3.14e-07
NM_001012532	EHMT1	434	369	332	251	223	248	-1.6	6.31e-24	6.22e-22
NM_001097614	DIO1	98	73	100	70	72	31	-1.6	8.31e-07	2.2e-05
NM_204801	TSPAN18	264	188	207	148	106	166	-1.6	8.25e-05	0.0022413
NM_001031096	ASXL2	254	223	219	147	154	144	-1.6	5.21e-12	2.82e-10
XM_004946498	STYXL1	41	59	38	29	31	28	-1.6	0.000511182	0.00744155
XM_415766	STYXL1	38	55	36	27	29	27	-1.6	0.000759819	0.0105406
NM_001277363	GAS2L3	90	100	84	64	59	52	-1.6	9.45e-07	2.48e-05
XM_417697	CEP85	56	52	55	37	33	35	-1.6	0.000153015	0.00260134
XM_004947669	CEP85	59	54	57	39	34	36	-1.6	0.000118264	0.00206413
XM_425262	BTBD3	148	154	166	110	97	92	-1.6	1.55e-10	6.55e-09
XM_425946	LOC428386	143	111	129	97	54	95	-1.6	7.22e-09	2.54e-07
XM_418944	HIVEP1	91	89	94	66	51	60	-1.6	0.000330578	0.00483796
XR_210397	LOC101750502	86	112	83	48	35	98	-1.6	2.49e-07	7.35e-06
XM_003642876	GZMM	558	458	382	344	208	349	-1.6	8.91e-28	1.06e-25
XM_420149	P2RY10	922	842	866	667	432	598	-1.6	3.78e-14	2.34e-12
XM_004939652	HIVEP1	97	94	100	69	55	64	-1.6	0.000192142	0.00301764
XM_004947667	SH3BGRL3	1747	1944	1784	1263	1168	1112	-1.5	6.03e-102	2.43e-99
XM_001231580	SH3BGRL3	1766	1964	1804	1277	1181	1124	-1.5	5.45e-103	2.26e-100
XM_004947668	SH3BGRL3	1785	1985	1824	1290	1194	1137	-1.5	4.46e-104	1.88e-101
XM_004948718	C28H19orf77	52	54	57	23	33	50	-1.5	0.000219881	0.00358709
XM_421022	KCNQ1	59	50	47	31	34	36	-1.5	0.00031234	0.00485114
XM_421086	LDLRAD3	109	118	115	72	71	79	-1.5	9.18e-08	2.83e-06
XM_004941544	LDLRAD3	110	118	116	72	72	79	-1.5	8.47e-08	2.62e-06
XM_416760	LOC418554	905	462	583	445	448	381	-1.5	7.32e-10	3.04e-08
XM_423491	CMIP	326	305	304	210	193	207	-1.5	0.000535063	0.00739635
XM_422097	PDIA5	113	113	116	91	76	56	-1.5	1.55e-07	4.59e-06
XM_004947748	MYCBP	184	193	189	129	113	128	-1.5	0.000685072	0.00916837
XM_422567	INPP5D	264	199	216	143	152	151	-1.5	1.7e-05	0.000347111
NM_204486	TCF3	893	901	804	606	602	497	-1.5	7.6e-09	2.8e-07
XM_004936934	INPP5D	234	176	191	126	134	134	-1.5	5.9e-05	0.00107553
NM_001006374	TXNDC5	226	261	274	187	167	146	-1.5	8.16e-15	4.95e-13
XM_001232873	MYCBP	310	329	340	229	196	219	-1.5	0.000132848	0.00220782
XM_004936935	INPP5D	232	175	190	126	134	134	-1.5	5.99e-05	0.00108882
XM_004942756	METTL5	80	94	97	63	70	46	-1.5	4.71e-06	0.000111914
NM_001030731	CD36	147	128	161	129	91	68	-1.5	5.93e-09	2.13e-07
NM_001006357	APBB1IP	314	314	342	223	199	219	-1.5	1.76e-10	8e-09
XM_004944599	LOC101751709	1074	1197	1126	860	753	635	-1.5	1.02e-58	2.34e-56
XM_004940772	LOC101749593	63	39	56	28	32	45	-1.5	0.000192095	0.00470074
XM_003640590	MAML2	171	121	142	97	95	97	-1.5	5.91e-09	2.21e-07
XM_426468	ZBTB42	78	67	77	57	45	46	-1.5	4.7e-05	0.00090283
XM_426316	ADAMTS3	237	164	174	137	98	148	-1.5	5.7e-05	0.00160465
NM_001031560	NPL	85	90	98	65	57	60	-1.5	3.03e-16	3.05e-14
NM_204475	SMAD3	63	79	61	44	49	43	-1.5	0.000104618	0.00184451
XM_003641214	LOC100858187	122	79	58	65	68	41	-1.5	1.24e-05	0.000271426
NM_205281	LYZ	174	149	207	112	138	106	-1.5	1.97e-28	3.75e-26
XM_004941180	ADAMTS3	161	117	122	96	64	107	-1.5	6.35e-08	2.01e-06
XM_419556	NID1	113	122	148	90	85	82	-1.5	1.17e-07	3.52e-06
NM_204493	DPYSL3	135	69	112	74	67	70	-1.5	1.8e-06	4.54e-05
NM_001031330	RBL2	188	225	184	145	124	133	-1.5	5.74e-11	2.53e-09
XM_004939936	IMPA1	442	669	483	433	344	294	-1.5	1e-26	1.13e-24
XM_418310	IMPA1	444	673	485	435	346	296	-1.5	7.56e-27	8.67e-25
XM_422777	CCDC39	302	143	148	131	141	127	-1.5	1.04e-18	8.52e-17
XM_003642722	SOX13	438	299	273	253	259	167	-1.5	1.93e-17	1.38e-15
XM_004939935	IMPA1	432	655	474	427	337	287	-1.5	4.73e-26	5.16e-24
NM_001006536	CDC20	583	625	680	453	445	374	-1.5	3.8e-31	4.96e-29
XM_004944550	PHF2	166	131	143	109	98	89	-1.5	0.000461117	0.00652126
XM_419910	GCLC	412	394	452	290	281	277	-1.5	3.62e-21	3.2e-19
XM_003642970	LOC100858919	129	77	125	73	72	78	-1.5	7.57e-09	2.79e-07
NM_204518	SMC4	1748	1897	1952	1256	1230	1293	-1.5	5.96484e-88	2.0933e-85
NM_205350	BTG1	8225	7137	7346	4884	5393	5057	-1.5	1.07e-16	1.13e-14
NM_001277418	ITM2C	1519	1265	914	761	836	905	-1.5	0.000592913	0.0125226
XM_418305	ZNF704	168	151	170	105	106	120	-1.5	5.05e-09	1.83e-07
XM_414324	PHF2	226	163	177	133	127	123	-1.5	0.000900227	0.0115185
XR_213600	LOC101747405	93	92	95	63	58	68	-1.5	9.84e-06	0.000218909
NM_001001192	ST3GAL5	1879	1919	1764	1403	1212	1152	-1.5	7.79e-47	1.83e-44
NM_001012823	ACOT9	133	114	114	82	86	76	-1.5	5.45e-07	1.5e-05
XR_212789	LOC101749252	218	95	94	113	98	65	-1.5	3.26e-16	2.28e-14
NM_204685	F13A1	66	54	55	37	51	31	-1.5	1.23e-109	1.17e-106
XM_004939931	ZNF704	168	152	171	106	106	121	-1.5	5.79e-09	2.09e-07
XM_425382	ARSG	115	119	121	83	90	68	-1.5	5.74e-05	0.00104931
XM_004943620	LOC101752125	188	210	206	154	121	135	-1.5	1.1e-10	4.72e-09
NM_001030372	TEC	217	222	220	144	142	161	-1.5	1.6e-11	7.43e-10
XM_004939930	ZNF704	168	151	170	106	105	121	-1.5	6.55e-09	2.34e-07
XM_426423	CHST1	323	362	427	285	241	231	-1.5	2.85e-18	2.16e-16
NM_204993	GAL1	589	467	702	409	632	158	-1.5	6.88e-84	4.83e-81
XM_004936112	LOC100858187	116	77	55	67	63	39	-1.5	4.23e-05	0.000821
XR_140355	LOC100859072	53	91	73	62	44	42	-1.5	0.000139314	0.00239605
XR_212473	LOC768772	147	111	127	82	82	99	-1.5	1.26e-13	7.49e-12
XM_004944549	PHF2	209	155	169	130	118	117	-1.5	0.000900336	0.0115149
XM_424870	PCGF3	219	142	217	134	122	140	-1.5	1.87e-11	1.28e-09
XM_415687	SLC16A6	583	476	569	339	348	429	-1.5	2.36e-35	3.93e-33
NM_001030896	RRAGC	1143	1041	1087	792	709	743	-1.5	1.69e-05	0.000345398
NR_102407	NSMCE2	283	229	215	138	145	217	-1.5	8.82e-07	3.62e-05
XM_003640331	CAMK1D	326	392	360	277	237	226	-1.5	4.01e-17	2.81e-15
XM_004949315	PCGF3	187	122	186	115	105	120	-1.5	5.25e-10	3.17e-08
XM_425887	REXO1	112	104	104	81	69	69	-1.5	4.66e-06	0.000110928
XM_004948782	REXO1	117	109	108	85	72	72	-1.5	2.95e-06	7.23e-05
XM_419767	DCBLD1	86	121	102	74	74	64	-1.5	7.42e-06	0.000168499
XM_413816	SECISBP2L	298	293	320	216	178	234	-1.5	4.09e-28	5.3e-26
XM_004937807	PRDM4	77	72	70	51	49	50	-1.5	0.000172307	0.00289097
XM_414180	CRISPLD2	102	82	98	68	69	57	-1.5	6.55e-20	5.71e-18
XM_416301	PRDM4	78	73	72	52	50	51	-1.5	0.000155104	0.00262928
NM_001278073	SH2D1B	247	132	203	132	133	137	-1.5	1.72e-16	1.79e-14
