# Supplementary material for: Transcriptome analysis indicated that Salmonella lipopolysaccharide-induced thymocyte death and thymic atrophy were related to TLR4-FOS/JUN pathway in chicks
Source: BMC Genomics. 2016 May 4;17:322. doi: 10.1186/s12864-016-2674-6 (PMC4855877; doi:10.1186/s12864-016-2674-6)
Supplement: Additional file 3: Table S2. — Detailed information on IPA pathway analysis of DETs at different time points. a Over-represented pathways from up-expressed DETs at 12 hpt. b Over-represented pathways from down-expressed DETs at 12 hpt. c Over-represented pathways from up-expressed DETs at 36 hpt. d Over-represented pathways from down-expressed DETs at 36 hpt. e Over-represented pathways from up-expressed DETs at 72 hpt. f Over-represented pathways from down-expressed DETs. IPA pathways with P < 0.05 and at least two genes affiliated were reported in the present study. (XLS 63 kb) [file 12864_2016_2674_MOESM3_ESM.xls]

## Sheet: a
Over-represented pathways from up-expressed DETs at 12 hpt
Pathways	-log(p-value)	Molecules
Acute Phase Response Signaling	7.33	TF,APOA1,HPX,IL6ST,HMOX1,RBP7,FGG,SOCS3,CEBPB,C1S,FN1,VWF,IL18,SERPING1,FGB,FGA
Prostanoid Biosynthesis	4.36	PTGDS,PTGES,PTGS1
Intrinsic Prothrombin Activation Pathway	4.17	COL3A1,FGG,COL1A2,F13A1,FGB,FGA
Glioma Invasiveness Signaling	4.1	TIMP2,RHOB,RHOC,VTN,RHOJ,RHOU
Hepatic Fibrosis / Hepatic Stellate Cell Activation	3.86	COL3A1,TIMP2,MYL1,COL4A1,COL1A2,MYL3,IL1R2,COL4A2,AGTR1,FN1,IGF2,EDNRA,PDGFRB,PDGFRA
Coagulation System	3.69	FGG,F13A1,VWF,FGB,FGA,FGA,BDKRB1
ILK Signaling	3.61	MYL1,MYL3,FN1,RHOB,RHOC,ACTN2,ACTC1,CFL2,RICTOR,RHOJ,RHOU
Atherosclerosis Signaling	3.56	APOA1,COL3A1,COL1A2,PNPLA3,IL18,SELE,CCR2
Complement System	3.55	CFD,C7,C1S,C1QA,C1QA,SERPING1
Agranulocyte Adhesion and Diapedesis	3.54	MYL1,MYL3,SDC4,FN1,CDH5,IL18,ACTC1,MMP7,SELE,CD99,CCL20
Semaphorin Signaling in Neurons	3.49	RHOB,RHOC,CFL2,NRP1,RHOJ,RHOU
Granulocyte Adhesion and Diapedesis	3.29	HSPB1,SDC4,IL1R2,CDH5,IL18,MMP7,SELE,CD99,THY1,CCL20
Extrinsic Prothrombin Activation Pathway	3.26	FGG,F13A1,FGB,FGA
PPAR Signaling	3.25	IL1R2,IL18,PDGFRB,PDGFRA,PPARG
IL-6 Signaling	3.19	IL6ST,HSPB1,SOCS3,CEBPB,IL1R2,IL18,TNFAIP6,HSPB2
LXR/RXR Activation	3.05	TF,APOA1,HPX,IL1R2,IL18,VTN,FGA
Eicosanoid Signaling	2.98	PTGDS,PNPLA3,PTGES,PTGS1
RhoGDI Signaling	2.87	MYL1,MYL3,CDH5,RHOB,RHOC,ACTC1,CFL2,CDH13,RHOJ,RHOU,CDH19
Regulation of Actin-based Motility by Rho	2.71	GSN,MYL1,MYL3,RHOB,RHOC,ACTC1,RHOJ,RHOU
Germ Cell-Sertoli Cell Junction Signaling	2.64	GSN,RHOB,RHOC,ACTN2,ACTC1,CFL2,MAP3K15,RHOJ,MAP3K15,RHOU
Signaling by Rho Family GTPases	2.64	DES,MYL1,MYL3,CDH5,RHOB,RHOC,ACTC1,CFL2,CDH13,RHOJ,RHOU,CDH19
Inhibition of Matrix Metalloproteases	2.57	TIMP2,TFPI2,MMP7,RECK
Regulation of Cellular Mechanics by Calpain Protease	2.54	CAPN6,ACTN2,CAPN5
HMGB1 Signaling	2.51	RHOB,RHOC,CNTF,IL18,SELE,RHOJ,RHOU
Cholecystokinin/Gastrin-mediated Signaling	2.43	RHOB,RHOC,IL18,RHOJ,RHOU
FXR/RXR Activation	2.34	TF,APOA1,HPX,IL18,VTN,FGA,FGA,PPARG
Acetate Conversion to Acetyl-CoA	2.23	ACSL1,ACSS3
Retinol Biosynthesis	2.06	RBP7,PNPLA2,PNPLA3
Oncostatin M Signaling	2.01	IL6ST,EPAS1
Glioblastoma Multiforme Signaling	1.96	RHOB,RHOC,IGF2,PDGFRB,PDGFRA,RHOJ,RHOU
Ethanol Degradation IV	1.96	CYGB,ACSL1,ACSS3
Superoxide Radicals Degradation	1.92	SOD3,CYGB
Actin Nucleation by ARP-WASP Complex	1.9	RHOB,RHOC,RHOJ,RHOU
CXCR4 Signaling	1.85	MYL1,EGR1,MYL3,RHOB,RHOC,RHOJ,RHOU
Colorectal Cancer Metastasis Signaling	1.81	IL6ST,RHOB,RHOC,MMP7,RHOJ,RHOU
Ovarian Cancer Signaling	1.77	MMP7,EDNRA,PTGS1
Role of Tissue Factor in Cancer	1.7	FGG,EGR1,CFL2,FGB,FGA
phagosome formation	1.68	MARCO,FN1,RHOB,RHOC,VTN,RHOJ,RHOU
FAK Signaling	1.67	CAPN6,ACTC1,TNS1,CAPN5
LPS/IL-1 Mediated Inhibition of RXR Function	1.66	FABP4,SOD3,FABP3,ACSL1,IL1R2,FABP7,IL18
PAK Signaling	1.62	MYL1,MYL3,CFL2,PDGFRB,PDGFRA
Aryl Hydrocarbon Receptor Signaling	1.62	HSPB1,TGM2,HSPB2
IL-10 Signaling	1.57	HMOX1,SOCS3,IL1R2,IL18
Endothelin-1 Signaling	1.54	HMOX1,PNPLA3,EDNRA,PTGS1
Mouse Embryonic Stem Cell Pluripotency	1.5	IL6ST,XIAP,LIFR,ID1
Calcium Signaling	1.46	MYL1,TNNC2,TPM2,MYL3,TNNI2,ACTC1,CHRND,CASQ2,CHRNG
STAT3 Pathway	1.45	SOCS3,PDGFRB,PDGFRA
p53 Signaling	1.45	GADD45B,DRAM1,DRAM1,DRAM1
Production of Nitric Oxide and Reactive Oxygen Species in Macrophages	1.43	APOA1,RHOB,RHOC,MAP3K15,RHOJ,MAP3K15,RHOU
Phospholipase C Signaling	1.42	HMOX1,MYL1,TGM2,MYL3,RHOB,RHOC,RHOJ,RHOU
CNTF Signaling	1.4	IL6ST,LIFR,CNTF
Glucocorticoid Receptor Signaling	1.36	FKBP5,FGG,ANXA1,CEBPB,IL1R2,SELE,AR
ERK/MAPK Signaling	1.35	HSPB1,HSPB2,PPARG
IL-12 Signaling and Production in Macrophages	1.28	APOA1,CEBPB,MST1,IL18,PPARG
Sphingosine-1-phosphate Signaling	1.26	RHOB,RHOC,PDGFRB,PDGFRA,RHOJ,RHOU
Protein Ubiquitination Pathway	1.26	HSPB1,XIAP,CRYAB,HSPB8,HSPB2
Phospholipases	1.25	HMOX1,PNPLA3

## Sheet: b
Over-represented pathways from down-expressed DETs at 12 hpt
Pathways	-log(p-value)	Molecules
Mitotic Roles of Polo-Like Kinase	8.13	HSP90AB1,CDC20,CDC25A,CCNB2,KIF23,CCNB3,KIF11,WEE1,PLK1,FBXO5,CDC7
Cell Cycle Control of Chromosomal Replication	6.69	ORC1,MCM5,CDC7,CDC45,ORC6,CDC45,MCM6,MCM2,MCM3,ORC6
Cell Cycle: G2/M DNA Damage Checkpoint Regulation	5.54	AURKA,CCNB2,CCNB3,AURKA,WEE1,PLK1,BRCA1,TOP2A,BORA
Role of CHK Proteins in Cell Cycle Checkpoint Control	5.1	PCNA,CDC25A,PLK1,RFC3,BRCA1,CLSPN,RFC4
ATM Signaling	4.85	CDC25A,CCNB2,CCNB3,RAD51,BRCA1,FANCD2,H2AFX
Hereditary Breast Cancer Signaling	4.69	BARD1,WEE1,RAD51,RFC3,BRCA1,FANCB,FANCL,FANCD2,H2AFX,RFC4
Role of BRCA1 in DNA Damage Response	4.64	BARD1,PLK1,RAD51,RFC3,BRCA1,FANCB,FANCL,FANCD2,RFC4,RBL1,RBL1
GADD45 Signaling	4.09	CCNE2,PCNA,BRCA1
Estrogen-mediated S-phase Entry	3.57	CCNE2,CDC25A,CCNA2,RBL1,RBL1
Atherosclerosis Signaling	3.56	MMP13,APOA4,PLA2G5,PLA2G2E
Agranulocyte Adhesion and Diapedesis	3.54	CCL17,MMP13,CCL1
Granulocyte Adhesion and Diapedesis	3.29	CCL17,MMP13,CCL1
Mismatch Repair in Eukaryotes	3.26	PCNA,RFC3,EXO1,RFC4
Cyclins and Cell Cycle Regulation	3.15	CCNE2,CDC25A,CCNB2,CCNB3,WEE1,CCNA2
LXR/RXR Activation	3.05	APOA4,PLTP
Eicosanoid Signaling	2.98	PLA2G5,PLA2G2E
Pyrimidine Deoxyribonucleotides De Novo Biosynthesis I	2.71	RRM2,DUT,RRM1,TYMS
FXR/RXR Activation	2.34	APOA4,PLTP
Colorectal Cancer Metastasis Signaling	1.81	MMP13,BIRC5,BIRC5,BIRC5
Ovarian Cancer Signaling	1.77	RAD51,BRCA1
MIF Regulation of Innate Immunity	1.73	PLA2G5,PLA2G2E
LPS/IL-1 Mediated Inhibition of RXR Function	1.66	FABP2,PLTP,FABP1
Aryl Hydrocarbon Receptor Signaling	1.62	CCNE2,HSP90AB1,CCNA2,RBL1
Endothelin-1 Signaling	1.54	PLA2G5,PLA2G2E
Role of MAPK Signaling in the Pathogenesis of Influenza	1.54	PLA2G5,PLA2G2E
p53 Signaling	1.45	BIRC5,PCNA,BRCA1,PERP
Phospholipase C Signaling	1.42	PLA2G5,PLA2G2E
VEGF Family Ligand-Receptor Interactions	1.39	PLA2G5,PLA2G2E
Glucocorticoid Receptor Signaling	1.36	HSP90AB1,HSPA8
ERK/MAPK Signaling	1.35	MYCN,PLA2G5,PLA2G2E
DNA Double-Strand Break Repair by Homologous Recombination	1.34	RAD51,BRCA1
MIF-mediated Glucocorticoid Regulation	1.32	PLA2G5,PLA2G2E
Protein Ubiquitination Pathway	1.26	HSP90AB1,CDC20,HSPA8,UBE2C,BRCA1,USP1
Phospholipases	1.25	PLA2G5,PLA2G2E

## Sheet: c
Over-represented pathways from up-expressed DETs at 36 hpt
Pathways	-log(p-value)	Molecules
Acute Phase Response Signaling	11	TF,RBP7,HMOX1,HPX,FGG,NFKBIA,FOS,C1S,IL18,VWF,VWF,MRAS,FGA
Complement System	8.55	C1QC,CFD,C1QA,CFD,C1QB,C7,C1S,CFH,C3AR1,CD55
LXR/RXR Activation	8.44	TF,HPX,IL1R2,LYZ,SCD,IL18,LPL,PTGS2,PTGS2,IL1RL1,SREBF1,FGA,TLR4
Granulocyte Adhesion and Diapedesis	7.15	IL1R2,CLDN1,SDC4,SELE,CDH5,HSPB1,IL18,MMP2,CCL20,MMP7,SDC2,SDC1,IL1RL1,VCAM1
IL-6 Signaling	6.77	NFKBIA,IL1R2,FOS,HSPB1,IL18,MRAS,IL1RL1,TNFAIP6
LPS/IL-1 Mediated Inhibition of RXR Function	6.69	FABP4,FABP3,IL4I1,FABP6,HMGCS1,IL1R2,ACSL1,IL18,ALDH1A3,FABP7,IL1RL1,SREBF1,TLR4,CYP3A7
Coagulation System	6.14	F13A1,FGG,VWF,F5,F10,FGA,BDKRB1
IL-10 Signaling	6.13	HMOX1,NFKBIA,IL1R2,FOS,IL18,IL10RB,IL1RL1
Extrinsic Prothrombin Activation Pathway	5.56	F13A1,FGG,F5,F10,FGA
FXR/RXR Activation	5.49	TF,HPX,FABP6,IL18,LPL,SDC1,SREBF1,FGA,CYP8B1,FGA
Retinol Biosynthesis	5.08	RBP7,LIPG,PNPLA3,LPL,CES1
Hepatic Fibrosis / Hepatic Stellate Cell Activation	5.04	TIMP2,IL1R2,CTGF,MMP2,IL1RL1,AGTR1,IGF2,EDNRA,VCAM1,TLR4,VCAM1,TNFSF8
Atherosclerosis Signaling	4.77	LYZ,SELE,IL18,PLA2G5,PNPLA3,LPL,PLA2R1,VCAM1,VCAM1,CCR2
Inhibition of Matrix Metalloproteases	4.65	TIMP2,MMP2,MMP7,TFPI2,SDC2,SDC1
Mevalonate Pathway I	4.51	ACAT1,HMGCS1,ACAT2,IDI1
Role of Macrophages, Fibroblasts and Endothelial Cells in Rheumatoid Arthritis	4.35	NFKBIA,IL1R2,FOS,SELE,IL18,IL15,MRAS,IL1RL1,VCAM1,TLR4
Superpathway of Cholesterol Biosynthesis	4.28	ACAT1,HMGCS1,MSMO1,ACAT2,IDI1,IDI1
Intrinsic Prothrombin Activation Pathway	4.2	F13A1,FGG,F5,F10,FGA
Role of MAPK Signaling in the Pathogenesis of Influenza	4.13	PLA2G5,PNPLA3,PTGS2,PTGS2,MRAS,PLA2R1
Superpathway of Geranylgeranyldiphosphate Biosynthesis I (via Mevalonate)	4	ACAT1,HMGCS1,ACAT2,IDI1
Agranulocyte Adhesion and Diapedesis	3.88	CLDN1,SDC4,SELE,CDH5,IL18,MMP2,CCL20,MMP7,VCAM1
IL-12 Signaling and Production in Macrophages	3.71	LYZ,FOS,IL18,MST1,TLR4
Glucocorticoid Receptor Signaling	3.58	FKBP5,FGG,NFKBIA,ANXA1,IL1R2,FOS,SELE,PTGS2,PTGS2,MRAS,VCAM1
MIF Regulation of Innate Immunity	3.46	NFKBIA,FOS,PLA2G5,PTGS2,TLR4
Ketogenesis	3.44	ACAT1,HMGCS1,ACAT2
Triacylglycerol Degradation	3.39	LIPG,PNPLA3,LPL,CES1
HMGB1 Signaling	3.35	FOS,SELE,IL18,MRAS,RHOC,VCAM1,TLR4
IL-17A Signaling in Gastric Cells	3.32	FOS,CCL20
PPAR Signaling	3.29	NFKBIA,IL1R2,FOS,IL18,PTGS2,PTGS2,MRAS,IL1RL1
Cholecystokinin/Gastrin-mediated Signaling	3.1	CCK,FOS,IL18,PTGS2,MRAS,RHOC,CREM
Endothelin-1 Signaling	2.94	HMOX1,FOS,PLA2G5,PNPLA3,PTGS2,MRAS,PLA2R1,EDNRA
Role of IL-17A in Arthritis	2.91	NFKBIA,CCL20,PTGS2
Role of Tissue Factor in Cancer	2.88	FGG,CTGF,MRAS,F10,CFL2,FGA
MIF-mediated Glucocorticoid Regulation	2.85	NFKBIA,PLA2G5,PTGS2,PTGS2,TLR4
Production of Nitric Oxide and Reactive Oxygen Species in Macrophages	2.81	NFKBIA,LYZ,FOS,RHOC,MAP3K15,TLR4
Inhibition of Angiogenesis by TSP1	2.8	SDC2,SDC1,THBS1
VDR/RXR Activation	2.21	CAMP,CYP24A1
TR/RXR Activation	2.05	ME1,THRSP
Unfolded protein response	1.33	CEBPB,INSIG1
Systemic Lupus Erythematosus Signaling	1.32	LSM10,LSM10
Glycolysis I	1.28	FBP2,ENO2
Glutamate Receptor Signaling	1.27	GLUL,SLC1A4

## Sheet: d
Over-represented pathways from down-expressed DETs at 36 hpt
Pathways	-log(p-value)	Molecules
LXR/RXR Activation	8.44	APOA4,PLTP
LPS/IL-1 Mediated Inhibition of RXR Function	6.69	CHST1,PLTP
FXR/RXR Activation	5.49	APOA4,PLTP

## Sheet: e
Over-represented pathways from up-expressed DETs at 72 hpt
Pathways	-log(p-value)	Molecules
Superpathway of Cholesterol Biosynthesis	16	MSMO1,HMGCS1,HMGCR,FDFT1,DHCR7,NSDHL,SQLE
Cholesterol Biosynthesis I	12.2	MSMO1,FDFT1,DHCR7,NSDHL,SQLE
Cholesterol Biosynthesis II (via 24,25-dihydrolanosterol)	12.2	MSMO1,FDFT1,DHCR7,NSDHL,SQLE
Cholesterol Biosynthesis III (via Desmosterol)	12.2	MSMO1,FDFT1,DHCR7,NSDHL,SQLE
LXR/RXR Activation	9.04	HMGCR,FDFT1,HPX,SREBF1
Hepatic Fibrosis / Hepatic Stellate Cell Activation	7.96	TIMP2,COL6A2,COL17A1,TNFSF8,COL4A4
Zymosterol Biosynthesis	5.52	MSMO1,NSDHL
Mevalonate Pathway I	5.3	HMGCS1,HMGCR
Unfolded protein response	4.73	HSPH1,INSIG1,SREBF1,SREBF2
LPS/IL-1 Mediated Inhibition of RXR Function	4.66	HMGCS1,FABP6,SREBF1,FABP7
Superpathway of Geranylgeranyldiphosphate Biosynthesis I (via Mevalonate)	4.65	HMGCS1,HMGCR
FXR/RXR Activation	4.03	FABP6,HPX,SREBF1,VLDLR,SLCO1B1
Agranulocyte Adhesion and Diapedesis	3.63	MMP7,CCL19,MMP23B,CCL19
Epoxysqualene Biosynthesis	3.34	FDFT1,SQLE
Glycine Degradation (Creatine Biosynthesis)	3.34	GAMT,GATM
ILK Signaling	3.15	DSP,DSP
Leukocyte Extravasation Signaling	2.91	TIMP2,MMP7,MMP23B
Inhibition of Matrix Metalloproteases	2.85	TIMP2,MMP7,MMP23B
Granulocyte Adhesion and Diapedesis	2.8	MMP7,CCL19,MMP23B,CCL19
Calcium Signaling	2.78	TNNC2,TNNT3,TPM2,CASQ2
NRF2-mediated Oxidative Stress Response	2.74	DNAJA1,DNAJA4,FTL,MAFF,HSPB8
Creatine-phosphate Biosynthesis	2.57	CKB,CKMT2
Mouse Embryonic Stem Cell Pluripotency	2.36	ID4,LIFR,ID1
Serine Biosynthesis	2.36	PSPH,PSAT1
Aldosterone Signaling in Epithelial Cells	2.25	DNAJA1,HSPH1,HSPB8
Notch Signaling	2.06	DLL4,LFNG
Superpathway of Serine and Glycine Biosynthesis I	2.05	PSPH,PSAT1
Protein Ubiquitination Pathway	2.03	DNAJA1,HSPH1,TAP2,HSPB8,USP18
TR/RXR Activation	2	THRSP,SREBF1,SREBF2,SLC2A1
Acute Phase Response Signaling	1.96	C1S,FTL,HPX
Xenobiotic Metabolism Signaling	1.84	FTL,SLCO1B1
Ovarian Cancer Signaling	1.64	MMP7,GJA1
Hepatic Cholestasis	1.62	FABP6,SREBF1,SLCO1B1
Colorectal Cancer Metastasis Signaling	1.5	MMP7,MMP23B
Glucocorticoid Receptor Signaling	1.44	FKBP4,TAF4B
Bladder Cancer Signaling	1.41	MMP7,MMP23B
tRNA Charging	1.29	TARS,GARS,IARS
PXR/RXR Activation	1.25	SCD,ABCC3

## Sheet: f
Over-represented pathways from down-expressed DETs at 72 hpt
Pathways	-log(p-value)	Molecules
Hepatic Fibrosis / Hepatic Stellate Cell Activation	7.96	COL4A6,AGTR1
LPS/IL-1 Mediated Inhibition of RXR Function	4.66	PLTP,HS3ST1
Notch Signaling	2.06	DTX4,MAML2
