# Supplementary material for: Transcriptome analysis indicated that Salmonella lipopolysaccharide-induced thymocyte death and thymic atrophy were related to TLR4-FOS/JUN pathway in chicks
Source: BMC Genomics. 2016 May 4;17:322. doi: 10.1186/s12864-016-2674-6 (PMC4855877; doi:10.1186/s12864-016-2674-6)
Supplement: Additional file 5: Table S4. — List of qPCR primers. (XLS 27 kb) [file 12864_2016_2674_MOESM5_ESM.xls]

## Sheet: Sheet1
Tabel S4 Primers used for real-time qPCR
Gene Symbol	Genbank Accession Number	Forward	Reverse	Product Size (bp)
TLR4	NM_001030693.1	TGGATCTTTCAAGGTGCCACATC	CAAGTGTCCGATGGGTAGGT	200
TLR15	NM_001037835.1	AACTGTGTGTCTCCCAGCAA	GGAAGGCTTTCGATGGGTGT	246
AVD	NM_205320.1	ACACCATCAACAAGAGGACCC	AAGATGTTGATGCCGACCCT	199
IL8L2	NM_205498.1	CCACATCGGTGCCTCATGTT	CATTTCCCCTAGCAAGCCCT	162
BPI	XM_417465.5	ATCTGGCCACATCGTAGGGA	CGTCAGCTTTATCTGCGCTC	282
SOCS3	NM_204600.1	CTGCCTTTTTGCCCTCGTTG	GTGCCATGCTCAGGAGTGAT	234
IL6ST	NM_204871.1	CTGTGGGTAGGATGGACTGC	GCCTTCACAGACTGTCCACT	218
IL1R2	XM_416914.4	GTTTGGTTGGGTTGTGGTTGG	TGACAACTGGATTAGGCTCTGG	221
HSPB1	NM_205290.1	CGACCAGTCCTTCGGGATG	CTCGTGTTTGCCGGTGATCT	283
NOV	NM_205268.1	CATGACGTTTCACCCCTCCA	GCCCAGTCTTATGGCTACTGA	174
ACTB	NM_205518.1	CATCTTTCTTGGGTATGGAGTC	CAGGGAGGCCAGGATAGAG	257

## Sheet: Sheet2
		Table S4. Primers and corresponding UPL probes used for high-throughput qPCR
		Gene Symbol		Genbank Accession Number	UPL Probe	Forward Primer Sequence	Reverse Primer Sequence	Product Size
		Hepatic stellate cell related genes
		Acta2*	NM_031004.2		82	gatctggcaccactccttct	gttggccttagggttcagc	94
		Ntf3*	NM_031073.2		29	cgacgtccctggaaatagtc	tggacatcaccttgttcacct	77
		S100a6	NM_053485.2		89	tgatccagaaggagctcacc	agatcatccatcagccttgc	70
		Serpine1	M24067.1		74	tgctgcagctgaccacag	gagctgtgcccctctcac	84
		Vcan	NM_001170559.1		20	atgacttccgctggactgac	tcttctccagcagaaaagaagc	88
		Vimp	NM_173120.2		10	catccccaaaggaaaatctg	ccccttcacctgtcagag	72
		Spp1	NM_012881.2		82	cggtgaaagtggctgagttt	ggctacagcatctgagtgtttg	71
		Plat	NM_013151.2		55	agtgtgagctttctggctacg	ttcagccggtcagagaaga	64
		Plau	NM_013085.3		44	ggaggagtatgtgtgtcctacaag	ccatgatagcaggtttttgatg	113
		Reference genes
		Idh3B	NM_053581.1		56	gcatgctgtcaaggaagtgtt	cacttaggtggtgctccttga	68
		Mrpl16	NM_001009647.1		58	cctcccagttccaacttttg	gtgggactctttcaacaaatttaag	74
		Ubqln1	NM_053747.2		40	cctgacagtaaccccacgtc	tgcaagtcctccaagtcca	72
		*No intron splicing.
